# Supplementary material for: Transgenic Tobacco Plants Expressing Synthetic Peptides: A Functional and Structural Analysis for Pathogen Resistance
Source: Plant Biotechnol J. 2025 Sep 15;24(2):526–46. doi: 10.1111/pbi.70287 (PMC12906832; doi:10.1111/pbi.70287)
Supplement: Supplementary file 2 — Table S4. [file PBI-24-526-s004.csv]

Supplementary table S4: List of Metabolites identified in Control and Transgenic plants using LC-ESI-QTOF MS/MS.
Where Column A represents the Compound (retention time followed by m/z), Column B represents the Compound ID , Column C indicates Adducts identified,
Column D represents the Molecular formula of the compounds, Column E represents the Description about the compounds, and Columns F and G represents the compound mass (m/z) and its retention time
Compound	Compound ID	Adducts	Formula	Description	m/z	Retention time (min)
8.86_458.3773n	CSID102937	M+H, M+Na, M+H-H2O, M+H-2H2O	C30H50O3	MFCD00075988	481.3597148	8.862516667
8.86_458.3773n	CSID379618	M+H, M+Na, M+H-H2O, M+H-2H2O	C30H50O3	Olean-12-ene-3,22,23-triol	481.3597148	8.862516667
8.86_458.3773n	CSID58829905	M+H, M+Na, M+H-H2O, M+H-2H2O	C30H50O3	(3beta,12beta,16beta)-12,13-Epoxyoleanane-3,16-diol	481.3597148	8.862516667
8.90_400.3333n	CSID4446820	M+H-H2O, M+K, M+H	C27H44O2	Calcifediol	439.3657029	8.89685
8.90_400.3333n	CSID5005729	M+H-H2O, M+K, M+H	C27H44O2	5-trans-25-hydroxycholecalciferol	439.3657029	8.89685
1.82_590.3471n	CSID9941799	M+NH4, M+K, M+H+Na	C33H50O9	Spinosyn A 17-pseudoaglycone	629.3128037	1.821416667
8.69_495.3340n	CSID405287	M+H, M+NH4	C24H50NO7P	MFCD00036904	496.3412729	8.690916667
9.23_495.3314n	CSID405287	M+H, M+NH4	C24H50NO7P	MFCD00036904	496.3386846	9.234316667
0.79_245.0850m/z	CSID24784950	M+H-H2O	C11H18O5S-2	2-Hydroxy-3-[6-(methylsulfanyl)hexyl]succinate	245.0850237	0.7861
0.79_245.0850m/z	CSID24785361	M+H-H2O	C11H18O5S-2	2-Hydroxy-2-[6-(methylsulfanyl)hexyl]succinate	245.0850237	0.7861
2.99_249.1121m/z	CSID13839080	2M+H	C7H8O2	Orcinol	249.1121049	2.994
2.99_249.1121m/z	CSID447	2M+H	C7H8O2	Guaiacol	249.1121049	2.994
2.99_249.1121m/z	CSID4962	2M+H	C7H8O2	DO6430000	249.1121049	2.994
2.99_249.1121m/z	CSID9219450	M+H-2H2O	C14H20O6	2-Phenylethyl D-glucopyranoside	249.1121049	2.994
2.99_249.1121m/z	CSID9464086	M+H-2H2O	C14H20O6	MFCD04972099	249.1121049	2.994
2.99_249.1121m/z	CSID9564	2M+H	C7H8O2	UX1915000	249.1121049	2.994
3.45_149.0688m/z	CSID10607890	M+NH4	C5H7O4-	Acetolactate	149.0688183	3.451566667
3.79_329.1836m/z	CSID705	2M+K	C7H15NO2	g-Butyrobetaine	329.1836467	3.789033333
4.13_191.0449m/z	CSID9205189	M+K	C5H8N6	6,7-Dihydro-3H-purine-2,6-diamine	191.0448779	4.1265
4.55_245.0869m/z	CSID9072	M+H	C8H12N4O5	Azacitidine	245.0868954	4.549733333
5.79_81.5214m/z	CSID24785626	M+2H	C6H9O3S-	5-(Methylsulfanyl)-2-oxopentanoate	81.52140481	5.79095
6.28_245.0889m/z	CSID10469	2M+K	C4H9NO2	EK7713333	245.0888855	6.28285
6.28_245.0889m/z	CSID116	2M+K	C4H9NO2	gamma-Aminobutyric acid	245.0888855	6.28285
6.28_245.0889m/z	CSID18559063	M+Na	C11H14N2O3	H-Gln(Ph)-OH	245.0888855	6.28285
6.28_245.0889m/z	CSID388543	2M+K	C4H9NO2	S-beta-aminoisobutyric acid	245.0888855	6.28285
6.28_245.0889m/z	CSID4573585	2M+K	C4H9NO2	R-BAIBA	245.0888855	6.28285
6.28_245.0889m/z	CSID653	2M+K	C4H9NO2	N,N-Dimethylglycine	245.0888855	6.28285
6.28_245.0889m/z	CSID68396	2M+K	C4H9NO2	N-Methyl-Î²-alanine	245.0888855	6.28285
6.28_245.0889m/z	CSID72524	2M+K	C4H9NO2	(S)-(+)-2-Aminobutyric Acid	245.0888855	6.28285
6.28_245.0889m/z	CSID9072	M+H	C8H12N4O5	Azacitidine	245.0888855	6.28285
6.57_293.2124m/z	CSID15077503	M+H-H2O	C18H30O4-2	(9E)-9-Octadecenedioate	293.2123881	6.568816667
6.57_293.2124m/z	CSID30791956	M+H	C18H28O3	9,10-EOT	293.2123881	6.568816667
6.57_293.2124m/z	CSID4444088	M+H	C18H28O3	12-oxo Phytodienoic Acid	293.2123881	6.568816667
6.57_293.2124m/z	CSID4593698	M+H-H2O	C18H30O4	13(S)-HpOTrE	293.2123881	6.568816667
6.57_293.2124m/z	CSID4945818	M+H	C18H28O3	colnelenic acid	293.2123881	6.568816667
6.57_293.2124m/z	CSID4952680	M+H-H2O	C18H30O4	9(S)-HpOTrE	293.2123881	6.568816667
6.91_480.3103m/z	CSID7826021	M+H	C23H46NO7P	1-Oleoyl-2-hydroxy-sn-glycero-3-PE	480.3102573	6.912033333
7.35_480.3106m/z	CSID7826021	M+H	C23H46NO7P	1-Oleoyl-2-hydroxy-sn-glycero-3-PE	480.3106352	7.3525
7.35_496.3402m/z	CSID405287	M+H	C24H50NO7P	MFCD00036904	496.3401583	7.3525
7.66_496.3408m/z	CSID405287	M+H	C24H50NO7P	MFCD00036904	496.3407789	7.65565
7.78_349.2163m/z	CSID8390938	M+H	C24H28O2	bixin dialdehyde	349.2162584	7.775766667
7.90_496.3388m/z	CSID405287	M+H	C24H50NO7P	MFCD00036904	496.3387974	7.895883333
8.69_473.3619m/z	CSID10218920	2M+H	C15H24O2	24D0Q93GYZ	473.3618688	8.690916667
8.69_473.3619m/z	CSID142224	2M+H	C15H24O2	Capsidiol	473.3618688	8.690916667
8.69_473.3619m/z	CSID21864867	M+Na	C28H50O4	6-deoxocastasterone	473.3618688	8.690916667
8.69_473.3619m/z	CSID24784881	M+Na	C28H50O4	Ergostane-2,3,22,23-tetrol	473.3618688	8.690916667
8.69_473.3619m/z	CSID2744556	2M+H	C15H24O2	8-Hydroxy-2-isopropenyl-10-methylspiro[4.5]decane-6-carbaldehyde	473.3618688	8.690916667
8.69_473.3619m/z	CSID390831	2M+H	C15H24O2	lubimin	473.3618688	8.690916667
8.69_473.3619m/z	CSID433196	2M+H	C15H24O2	6-Isopropenyl-4,4a-dimethyl-1,2,3,4,4a,5,6,7-octahydro-1,3-naphthalenediol	473.3618688	8.690916667
8.69_473.3619m/z	CSID4439611	2M+H	C15H24O2	MFCD00137562	473.3618688	8.690916667
8.69_473.3619m/z	CSID58837419	M+Na	C28H50O4	(3beta,5alpha,6alpha,22R,23R,24S)-Ergostane-3,6,22,23-tetrol	473.3618688	8.690916667
8.69_473.3619m/z	CSID58837420	M+Na	C28H50O4	(3alpha,5alpha,6alpha,22R,23R,24S)-Ergostane-3,6,22,23-tetrol	473.3618688	8.690916667
8.69_473.3619m/z	CSID66038	M+H	C30H48O4	Hederagenin	473.3618688	8.690916667
8.69_473.3619m/z	CSID9196075	2M+H	C15H24O2	Dihydroartemisic acid	473.3618688	8.690916667
8.85_496.3406m/z	CSID405287	M+H	C24H50NO7P	MFCD00036904	496.3405629	8.845366667
8.90_457.3654m/z	CSID10062	M+H	C30H48O3	Oleanolic acid	457.3654449	8.89685
8.90_457.3654m/z	CSID17221010	M+Na	C28H50O3	6-deoxotyphasterol	457.3654449	8.89685
8.90_457.3654m/z	CSID24784690	M+Na	C28H50O3	Ergostane-3,22,23-triol	457.3654449	8.89685
8.90_457.3654m/z	CSID28533667	M+H	C30H48O3	Glycyrrhetol	457.3654449	8.89685
8.90_457.3654m/z	CSID58472	M+H	C30H48O3	ursolic acid	457.3654449	8.89685
8.90_457.3654m/z	CSID58496	M+H	C30H48O3	Betulinic acid	457.3654449	8.89685
8.90_457.3654m/z	CSID58829907	M+H	C30H48O3	(3beta,5xi,9xi)-3-Hydroxyolean-12-en-30-oic acid	457.3654449	8.89685
8.90_457.3654m/z	CSID9319690	M+Na	C28H50O3	6-deoxoteasterone	457.3654449	8.89685
11.46_223.0967m/z	CSID10380227	M+H	C12H14O4	coniferyl acetate	223.0966976	11.45933333
10.05_121.0281m/z	CSID331	M+H-H2O	C7H6O3	Salicylic acid	121.0280528	10.04653333
10.05_121.0281m/z	CSID7142	M+H-H2O	C7H6O3	3-Hydroxybenzoic acid	121.0280528	10.04653333
10.05_121.0281m/z	CSID8438	M+H-H2O	C7H6O3	Protocatechuic aldehyde	121.0280528	10.04653333
9.66_496.3380m/z	CSID405287	M+H	C24H50NO7P	MFCD00036904	496.3380395	9.657566667
9.57_335.2226m/z	CSID24703318	M+H	C20H30O4	(5beta,8alpha,9beta,10alpha)-Kaurane-17,18-dioic acid	335.2226485	9.571766667
9.57_335.2226m/z	CSID24785736	M+H	C20H30O4	1,2,3-Trihydroxy-14-methyl-13-vinylpodocarp-12-en-11-one	335.2226485	9.571766667
9.42_496.3397m/z	CSID405287	M+H	C24H50NO7P	MFCD00036904	496.3397217	9.423066667
9.00_443.3953m/z	CSID1072	2M+K	C10H26N4	Spermine	443.3953424	8.9998
8.90_473.3602m/z	CSID10218920	2M+H	C15H24O2	24D0Q93GYZ	473.3602301	8.89685
8.90_473.3602m/z	CSID142224	2M+H	C15H24O2	Capsidiol	473.3602301	8.89685
8.90_473.3602m/z	CSID21864867	M+Na	C28H50O4	6-deoxocastasterone	473.3602301	8.89685
8.90_473.3602m/z	CSID24784881	M+Na	C28H50O4	Ergostane-2,3,22,23-tetrol	473.3602301	8.89685
8.90_473.3602m/z	CSID2744556	2M+H	C15H24O2	8-Hydroxy-2-isopropenyl-10-methylspiro[4.5]decane-6-carbaldehyde	473.3602301	8.89685
8.90_473.3602m/z	CSID390831	2M+H	C15H24O2	lubimin	473.3602301	8.89685
8.90_473.3602m/z	CSID433196	2M+H	C15H24O2	6-Isopropenyl-4,4a-dimethyl-1,2,3,4,4a,5,6,7-octahydro-1,3-naphthalenediol	473.3602301	8.89685
8.90_473.3602m/z	CSID4439611	2M+H	C15H24O2	MFCD00137562	473.3602301	8.89685
8.90_473.3602m/z	CSID58837419	M+Na	C28H50O4	(3beta,5alpha,6alpha,22R,23R,24S)-Ergostane-3,6,22,23-tetrol	473.3602301	8.89685
8.90_473.3602m/z	CSID58837420	M+Na	C28H50O4	(3alpha,5alpha,6alpha,22R,23R,24S)-Ergostane-3,6,22,23-tetrol	473.3602301	8.89685
8.90_473.3602m/z	CSID66038	M+H	C30H48O4	Hederagenin	473.3602301	8.89685
8.90_473.3602m/z	CSID9196075	2M+H	C15H24O2	Dihydroartemisic acid	473.3602301	8.89685
8.69_489.3567m/z	CSID21864868	M+Na	C28H50O5	6alpha-hydroxy-6-deoxocastasterone	489.356713	8.690916667
8.69_489.3567m/z	CSID24785680	M+Na	C28H50O5	Ergostane-2,3,6,22,23-pentol	489.356713	8.690916667
8.69_489.3567m/z	CSID30792018	M+Na	C28H50O5	6alpha-hydroxy-castasterone	489.356713	8.690916667
8.55_149.0686m/z	CSID10607890	M+NH4	C5H7O4-	Acetolactate	149.0685645	8.553633333
8.39_496.3413m/z	CSID405287	M+H	C24H50NO7P	MFCD00036904	496.3413134	8.387783333
7.60_480.3102m/z	CSID7826021	M+H	C23H46NO7P	1-Oleoyl-2-hydroxy-sn-glycero-3-PE	480.3101501	7.604166667
7.52_496.3390m/z	CSID405287	M+H	C24H50NO7P	MFCD00036904	496.3390374	7.524083333
7.25_496.3422m/z	CSID405287	M+H	C24H50NO7P	MFCD00036904	496.3421735	7.24955
7.22_293.2137m/z	CSID15077503	M+H-H2O	C18H30O4-2	(9E)-9-Octadecenedioate	293.2136576	7.215233333
7.10_496.3410m/z	CSID405287	M+H	C24H50NO7P	MFCD00036904	496.3409835	7.095066667
7.10_480.3108m/z	CSID7826021	M+H	C23H46NO7P	1-Oleoyl-2-hydroxy-sn-glycero-3-PE	480.3108349	7.095066667
6.89_496.3406m/z	CSID405287	M+H	C24H50NO7P	MFCD00036904	496.3405964	6.894866667
6.65_397.2882m/z	CSID4943930	M+K	C25H42O	3,7,11,15,19-Pentamethyleicosa-2,6,10,14,18-pentaenol	397.2881603	6.654633333
6.65_397.2882m/z	CSID58829892	M+K	C25H42O	[(1R,4aS,4bR,10aS,12aS)-4b,7,7,10a,12a-Pentamethyl-2-methyleneoctadecahydro-1-chrysenyl]methanol	397.2881603	6.654633333
6.65_397.2882m/z	CSID58829894	M+K	C25H42O	[(1S,4aS,4bR,10aS,12aS)-4b,7,7,10a,12a-Pentamethyl-2-methyleneoctadecahydro-1-chrysenyl]methanol	397.2881603	6.654633333
6.65_397.2882m/z	CSID58830065	M+K	C25H42O	(2Z,6E,10E,14E)-3,7,11,15,19-Pentamethyl-2,6,10,14,18-icosapentaen-1-ol	397.2881603	6.654633333
6.65_397.2882m/z	CSID8021417	M+H-2H2O	C30H40O2	citraurin	397.2881603	6.654633333
6.57_496.3411m/z	CSID405287	M+H	C24H50NO7P	MFCD00036904	496.3411269	6.568816667
6.28_496.3414m/z	CSID405287	M+H	C24H50NO7P	MFCD00036904	496.3414117	6.28285
6.23_235.1695m/z	CSID10218919	M+H-H2O	C15H24O3	Oxylubimin	235.1695486	6.231383333
6.23_235.1695m/z	CSID134896	M+H	C15H22O2	(-)-curcuhydroquinone	235.1695486	6.231383333
6.23_235.1695m/z	CSID21375532	M+H	C15H22O2	germacra-1(10),4,11(13)-trien-12-oic acid	235.1695486	6.231383333
6.23_235.1695m/z	CSID24784683	M+H	C15H22O2	6-(Hydroxymethyl)-2-isopropenyl-10-methylspiro[4.5]dec-6-en-8-one	235.1695486	6.231383333
6.23_235.1695m/z	CSID34999589	M+H	C15H22O2	15-hydroxysolavetivone	235.1695486	6.231383333
6.23_235.1695m/z	CSID9271682	M+H	C15H22O2	2-Methyl-5-(6-methyl-5-hepten-2-yl)-1,4-benzenediol	235.1695486	6.231383333
6.06_397.2872m/z	CSID4943930	M+K	C25H42O	3,7,11,15,19-Pentamethyleicosa-2,6,10,14,18-pentaenol	397.2872282	6.059783333
6.06_397.2872m/z	CSID58829892	M+K	C25H42O	[(1R,4aS,4bR,10aS,12aS)-4b,7,7,10a,12a-Pentamethyl-2-methyleneoctadecahydro-1-chrysenyl]methanol	397.2872282	6.059783333
6.06_397.2872m/z	CSID58829894	M+K	C25H42O	[(1S,4aS,4bR,10aS,12aS)-4b,7,7,10a,12a-Pentamethyl-2-methyleneoctadecahydro-1-chrysenyl]methanol	397.2872282	6.059783333
6.06_397.2872m/z	CSID58830065	M+K	C25H42O	(2Z,6E,10E,14E)-3,7,11,15,19-Pentamethyl-2,6,10,14,18-icosapentaen-1-ol	397.2872282	6.059783333
6.06_397.2872m/z	CSID8021417	M+H-2H2O	C30H40O2	citraurin	397.2872282	6.059783333
4.88_149.0683m/z	CSID10607890	M+NH4	C5H7O4-	Acetolactate	149.0683059	4.8758
4.57_191.0443m/z	CSID9205189	M+K	C5H8N6	6,7-Dihydro-3H-purine-2,6-diamine	191.0442558	4.5669
4.57_139.0542m/z	CSID391877	M+H-2H2O	C11H10O2	3-Methyl-1,8-naphthalenediol	139.0542153	4.5669
4.57_139.0542m/z	CSID5960	M+H-H2O	C11H8O	naphthal	139.0542153	4.5669
4.35_295.0842m/z	CSID23841	M+K	C15H16N2O2	Ancymidol	295.0842311	4.349566667
3.77_393.2050m/z	CSID158697	M+H-H2O	C25H30O5	Heliocide H3	393.2050186	3.771866667
3.77_393.2050m/z	CSID35014266	M+H-H2O	C25H30O5	2,3-Dihydroxy-4-isopropyl-10a-methyl-7-(4-methyl-3-penten-1-yl)-9,10-dioxo-5,8,8a,9,10,10a-hexahydro-1-anthracenecarbaldehyde	393.2050186	3.771866667
3.77_393.2050m/z	CSID4957286	M+H-H2O	C25H30O5	(8R,8aS,10aR)-2,3-Dihydroxy-4-isopropyl-7,10a-dimethyl-8-(3-methyl-2-buten-1-yl)-9,10-dioxo-5,8,8a,9,10,10a-hexahydro-1-anthracenecarbaldehyde	393.2050186	3.771866667
3.77_340.1908m/z	CSID24785668	M+H-H2O	C21H27NO4	N-({3-Oxo-2-[(2E)-2-penten-1-yl]cyclopentyl}acetyl)phenylalanine	340.1908261	3.771866667
3.77_340.1908m/z	CSID66114	M+H-H2O	C21H27NO4	Laudanosine	340.1908261	3.771866667
3.75_136.0610m/z	CSID1078	M+NH4	C4H6O4	Succinic acid	136.0610143	3.7547
3.75_136.0610m/z	CSID167988	M+H	C4H9NO4	4-Hydroxy-L-threonine	136.0610143	3.7547
3.55_191.0423m/z	CSID24785146	M+NH4	C6H5O6-	2-(1,2-Dihydroxyethyl)-3,4,5-trioxotetrahydrofuran-2-ide	191.042271	3.548783333
3.18_453.2051m/z	CSID222586	2M+H	C15H14O2	4-Flavanol	453.2051011	3.177016667
3.18_453.2051m/z	CSID4445035	2M+H	C15H14O2	MFCD00210546	453.2051011	3.177016667
3.18_453.2051m/z	CSID6926	2M+H	C15H14O2	DH6288000	453.2051011	3.177016667
3.09_393.2055m/z	CSID158697	M+H-H2O	C25H30O5	Heliocide H3	393.205455	3.091233333
3.09_393.2055m/z	CSID35014266	M+H-H2O	C25H30O5	2,3-Dihydroxy-4-isopropyl-10a-methyl-7-(4-methyl-3-penten-1-yl)-9,10-dioxo-5,8,8a,9,10,10a-hexahydro-1-anthracenecarbaldehyde	393.205455	3.091233333
3.09_393.2055m/z	CSID4957286	M+H-H2O	C25H30O5	(8R,8aS,10aR)-2,3-Dihydroxy-4-isopropyl-7,10a-dimethyl-8-(3-methyl-2-buten-1-yl)-9,10-dioxo-5,8,8a,9,10,10a-hexahydro-1-anthracenecarbaldehyde	393.205455	3.091233333
2.99_293.1402m/z	CSID389760	M+H-2H2O	C19H22NO4+	1,2-Dehydroreticuline	293.1401949	2.994
2.26_569.3097m/z	CSID108741	M+H	C34H40N4O4	protoporphyrinogen	569.3096813	2.26185
2.12_235.1698m/z	CSID10218919	M+H-H2O	C15H24O3	Oxylubimin	235.1697858	2.124583333
2.12_235.1698m/z	CSID134896	M+H	C15H22O2	(-)-curcuhydroquinone	235.1697858	2.124583333
2.12_235.1698m/z	CSID21375532	M+H	C15H22O2	germacra-1(10),4,11(13)-trien-12-oic acid	235.1697858	2.124583333
2.12_235.1698m/z	CSID24784683	M+H	C15H22O2	6-(Hydroxymethyl)-2-isopropenyl-10-methylspiro[4.5]dec-6-en-8-one	235.1697858	2.124583333
2.12_235.1698m/z	CSID34999589	M+H	C15H22O2	15-hydroxysolavetivone	235.1697858	2.124583333
2.12_235.1698m/z	CSID9271682	M+H	C15H22O2	2-Methyl-5-(6-methyl-5-hepten-2-yl)-1,4-benzenediol	235.1697858	2.124583333
1.79_569.3098m/z	CSID108741	M+H	C34H40N4O4	protoporphyrinogen	569.3097595	1.7871
1.79_453.2044m/z	CSID222586	2M+H	C15H14O2	4-Flavanol	453.2044233	1.7871
1.79_453.2044m/z	CSID4445035	2M+H	C15H14O2	MFCD00210546	453.2044233	1.7871
1.79_453.2044m/z	CSID6926	2M+H	C15H14O2	DH6288000	453.2044233	1.7871
0.16_295.0836m/z	CSID23841	M+K	C15H16N2O2	Ancymidol	295.0835793	0.156916667
0.11_121.0290m/z	CSID10710392	M+H-2H2O	C7H8O4-2	2-Isopropylmaleate	121.0290163	0.105433333
0.11_121.0290m/z	CSID331	M+H-H2O	C7H6O3	Salicylic acid	121.0290163	0.105433333
0.11_121.0290m/z	CSID7142	M+H-H2O	C7H6O3	3-Hydroxybenzoic acid	121.0290163	0.105433333
0.11_121.0290m/z	CSID8438	M+H-H2O	C7H6O3	Protocatechuic aldehyde	121.0290163	0.105433333
0.14_245.0850m/z	CSID24784950	M+H-H2O	C11H18O5S-2	2-Hydroxy-3-[6-(methylsulfanyl)hexyl]succinate	245.0850364	0.13975
0.14_245.0850m/z	CSID24785361	M+H-H2O	C11H18O5S-2	2-Hydroxy-2-[6-(methylsulfanyl)hexyl]succinate	245.0850364	0.13975
0.29_223.0936m/z	CSID577	2M+H	C4H5N3O	Cytosine	223.0936369	0.294266667
0.63_245.0846m/z	CSID24784950	M+H-H2O	C11H18O5S-2	2-Hydroxy-3-[6-(methylsulfanyl)hexyl]succinate	245.0846499	0.632066667
0.63_245.0846m/z	CSID24785361	M+H-H2O	C11H18O5S-2	2-Hydroxy-2-[6-(methylsulfanyl)hexyl]succinate	245.0846499	0.632066667
0.72_261.1481m/z	CSID30791585	M+H	C16H20O3	1-(4-Hydroxyphenyl)-1-decene-3,5-dione	261.1481114	0.717983333
0.72_261.1481m/z	CSID57505050	M+H-H2O	C16H22O4	2-Methyl-1-[2,4,6-trihydroxy-3-(3-methyl-2-buten-1-yl)phenyl]-1-butanone	261.1481114	0.717983333
0.87_137.1304m/z	CSID349	M+Na	C8H18	Octane	137.1304444	0.872583333
1.21_235.1703m/z	CSID10218919	M+H-H2O	C15H24O3	Oxylubimin	235.1702861	1.210566667
1.21_235.1703m/z	CSID134896	M+H	C15H22O2	(-)-curcuhydroquinone	235.1702861	1.210566667
1.21_235.1703m/z	CSID21375532	M+H	C15H22O2	germacra-1(10),4,11(13)-trien-12-oic acid	235.1702861	1.210566667
1.21_235.1703m/z	CSID24784683	M+H	C15H22O2	6-(Hydroxymethyl)-2-isopropenyl-10-methylspiro[4.5]dec-6-en-8-one	235.1702861	1.210566667
1.21_235.1703m/z	CSID34999589	M+H	C15H22O2	15-hydroxysolavetivone	235.1702861	1.210566667
1.21_235.1703m/z	CSID9271682	M+H	C15H22O2	2-Methyl-5-(6-methyl-5-hepten-2-yl)-1,4-benzenediol	235.1702861	1.210566667
1.89_223.0966m/z	CSID10380227	M+H	C12H14O4	coniferyl acetate	223.0966358	1.892266667
2.38_68.9968m/z	CSID844	M+H-2H2O	C3H4O4	Malonic acid	68.99677327	2.384933333
2.38_68.9968m/z	CSID939	M+H-2H2O	C3H4O4	Hydroxypyruvic acid	68.99677327	2.384933333
2.71_149.0692m/z	CSID10607890	M+NH4	C5H7O4-	Acetolactate	149.0692019	2.705666667
4.57_223.0956m/z	CSID10380227	M+H	C12H14O4	coniferyl acetate	223.0956332	4.5728
5.39_223.0960m/z	CSID10380227	M+H	C12H14O4	coniferyl acetate	223.0960422	5.39165
5.92_121.0299m/z	CSID10710392	M+H-2H2O	C7H8O4-2	2-Isopropylmaleate	121.0298954	5.918466667
6.27_121.0284m/z	CSID331	M+H-H2O	C7H6O3	Salicylic acid	121.0284212	6.2736
6.27_121.0284m/z	CSID7142	M+H-H2O	C7H6O3	3-Hydroxybenzoic acid	121.0284212	6.2736
6.27_121.0284m/z	CSID8438	M+H-H2O	C7H6O3	Protocatechuic aldehyde	121.0284212	6.2736
7.10_121.0293m/z	CSID10710392	M+H-2H2O	C7H8O4-2	2-Isopropylmaleate	121.0292747	7.104066667
9.18_161.0955m/z	CSID21106140	M+H-H2O	C11H14O2	methyl eugenol	161.0955194	9.177533333
9.18_161.0955m/z	CSID553362	M+H-H2O	C11H14O2	(E)-methyl isoeugenol	161.0955194	9.177533333
9.18_161.0955m/z	CSID8374	M+H-H2O	C11H14O2	n-Butyl benzoate	161.0955194	9.177533333
9.18_161.0955m/z	CSID9964455	M+H-H2O	C11H14O2	(Z,S)-pyrethrolone	161.0955194	9.177533333
9.28_121.0300m/z	CSID10710392	M+H-2H2O	C7H8O4-2	2-Isopropylmaleate	121.0300304	9.2806
9.96_121.0279m/z	CSID331	M+H-H2O	C7H6O3	Salicylic acid	121.0279214	9.96195
9.96_121.0279m/z	CSID7142	M+H-H2O	C7H6O3	3-Hydroxybenzoic acid	121.0279214	9.96195
9.96_121.0279m/z	CSID8438	M+H-H2O	C7H6O3	Protocatechuic aldehyde	121.0279214	9.96195
10.08_235.1705m/z	CSID10218919	M+H-H2O	C15H24O3	Oxylubimin	235.1705144	10.07646667
10.18_121.0303m/z	CSID10710392	M+H-2H2O	C7H8O4-2	2-Isopropylmaleate	121.0302582	10.17958333
10.20_235.1705m/z	CSID10218919	M+H-H2O	C15H24O3	Oxylubimin	235.17051	10.19676667
10.98_235.1683m/z	CSID10218919	M+H-H2O	C15H24O3	Oxylubimin	235.1682997	10.98125
10.98_235.1683m/z	CSID134896	M+H	C15H22O2	(-)-curcuhydroquinone	235.1682997	10.98125
10.98_235.1683m/z	CSID21375532	M+H	C15H22O2	germacra-1(10),4,11(13)-trien-12-oic acid	235.1682997	10.98125
10.98_235.1683m/z	CSID24784683	M+H	C15H22O2	6-(Hydroxymethyl)-2-isopropenyl-10-methylspiro[4.5]dec-6-en-8-one	235.1682997	10.98125
10.98_235.1683m/z	CSID34999589	M+H	C15H22O2	15-hydroxysolavetivone	235.1682997	10.98125
10.98_235.1683m/z	CSID9271682	M+H	C15H22O2	2-Methyl-5-(6-methyl-5-hepten-2-yl)-1,4-benzenediol	235.1682997	10.98125
11.90_235.1688m/z	CSID10218919	M+H-H2O	C15H24O3	Oxylubimin	235.1688395	11.89753333
11.90_235.1688m/z	CSID134896	M+H	C15H22O2	(-)-curcuhydroquinone	235.1688395	11.89753333
11.90_235.1688m/z	CSID21375532	M+H	C15H22O2	germacra-1(10),4,11(13)-trien-12-oic acid	235.1688395	11.89753333
11.90_235.1688m/z	CSID24784683	M+H	C15H22O2	6-(Hydroxymethyl)-2-isopropenyl-10-methylspiro[4.5]dec-6-en-8-one	235.1688395	11.89753333
11.90_235.1688m/z	CSID34999589	M+H	C15H22O2	15-hydroxysolavetivone	235.1688395	11.89753333
11.90_235.1688m/z	CSID9271682	M+H	C15H22O2	2-Methyl-5-(6-methyl-5-hepten-2-yl)-1,4-benzenediol	235.1688395	11.89753333
10.93_153.1280m/z	CSID10362	M+H	C10H16O	Perillic alcohol	153.1280146	10.92973333
10.93_153.1280m/z	CSID139902	M+H	C10H16O	D-camphor	153.1280146	10.92973333
10.93_153.1280m/z	CSID24785381	M+H-H2O	C10H18O2	(2Z,6E)-2,6-Dimethyl-2,6-octadiene-1,8-diol	153.1280146	10.92973333
10.93_153.1280m/z	CSID31884	M+H	C10H16O	ISOPULEGONE, (-)-	153.1280146	10.92973333
10.93_153.1280m/z	CSID327861	M+H	C10H16O	(-)-Perillyl alcohol	153.1280146	10.92973333
10.93_153.1280m/z	CSID388526	M+H	C10H16O	(-)-trans-Isopiperitenol	153.1280146	10.92973333
10.93_153.1280m/z	CSID390923	M+H	C10H16O	(R)-(+)-Pulegone	153.1280146	10.92973333
10.93_153.1280m/z	CSID391450	M+H	C10H16O	Carveol	153.1280146	10.92973333
10.93_153.1280m/z	CSID391736	M+H	C10H16O	(+)-cis-isopulegone	153.1280146	10.92973333
10.93_153.1280m/z	CSID392267	M+H	C10H16O	L-(-)-Camphor	153.1280146	10.92973333
10.93_153.1280m/z	CSID4515751	M+H-H2O	C10H18O2	8-hydroxygeraniol	153.1280146	10.92973333
10.93_153.1280m/z	CSID459997	M+H	C10H16O	isopiperitenol	153.1280146	10.92973333
10.93_153.1280m/z	CSID478433	M+H-H2O	C10H18O2	8-Methyl-6-nonenoic acid	153.1280146	10.92973333
10.93_153.1280m/z	CSID553578	M+H	C10H16O	geranial	153.1280146	10.92973333
10.93_153.1280m/z	CSID558878	M+H	C10H16O	neral	153.1280146	10.92973333
10.93_153.1280m/z	CSID58829897	M+H-H2O	C10H18O2	(1R,6S)-1,3,3-Trimethyl-2-oxabicyclo[2.2.2]octan-6-ol	153.1280146	10.92973333
10.93_153.1280m/z	CSID6722	M+H	C10H16O	(.+/-.)-Pulegone	153.1280146	10.92973333
10.93_153.1280m/z	CSID7160	M+H	C10H16O	CARVEOL, CIS-(-)-	153.1280146	10.92973333
10.93_153.1280m/z	CSID85031	M+H	C10H16O	trans-(-)-carveol	153.1280146	10.92973333
10.93_153.1280m/z	CSID9963072	M+H	C10H16O	(+)-Perillyl alcohol	153.1280146	10.92973333
10.78_121.0281m/z	CSID331	M+H-H2O	C7H6O3	Salicylic acid	121.0280797	10.77521667
10.78_121.0281m/z	CSID7142	M+H-H2O	C7H6O3	3-Hydroxybenzoic acid	121.0280797	10.77521667
10.78_121.0281m/z	CSID8438	M+H-H2O	C7H6O3	Protocatechuic aldehyde	121.0280797	10.77521667
10.72_223.0947m/z	CSID577	2M+H	C4H5N3O	Cytosine	223.0947229	10.72373333
10.09_161.0952m/z	CSID21106140	M+H-H2O	C11H14O2	methyl eugenol	161.0952318	10.09366667
10.09_161.0952m/z	CSID553362	M+H-H2O	C11H14O2	(E)-methyl isoeugenol	161.0952318	10.09366667
10.09_161.0952m/z	CSID8374	M+H-H2O	C11H14O2	n-Butyl benzoate	161.0952318	10.09366667
10.09_161.0952m/z	CSID9964455	M+H-H2O	C11H14O2	(Z,S)-pyrethrolone	161.0952318	10.09366667
9.79_121.0294m/z	CSID10710392	M+H-2H2O	C7H8O4-2	2-Isopropylmaleate	121.0294131	9.7902
9.57_121.0301m/z	CSID10710392	M+H-2H2O	C7H8O4-2	2-Isopropylmaleate	121.0300909	9.5669
9.16_121.0279m/z	CSID331	M+H-H2O	C7H6O3	Salicylic acid	121.0279306	9.160333333
9.16_121.0279m/z	CSID7142	M+H-H2O	C7H6O3	3-Hydroxybenzoic acid	121.0279306	9.160333333
9.16_121.0279m/z	CSID8438	M+H-H2O	C7H6O3	Protocatechuic aldehyde	121.0279306	9.160333333
8.56_235.1698m/z	CSID10218919	M+H-H2O	C15H24O3	Oxylubimin	235.1697798	8.56475
8.56_235.1698m/z	CSID134896	M+H	C15H22O2	(-)-curcuhydroquinone	235.1697798	8.56475
8.56_235.1698m/z	CSID21375532	M+H	C15H22O2	germacra-1(10),4,11(13)-trien-12-oic acid	235.1697798	8.56475
8.56_235.1698m/z	CSID24784683	M+H	C15H22O2	6-(Hydroxymethyl)-2-isopropenyl-10-methylspiro[4.5]dec-6-en-8-one	235.1697798	8.56475
8.56_235.1698m/z	CSID34999589	M+H	C15H22O2	15-hydroxysolavetivone	235.1697798	8.56475
8.56_235.1698m/z	CSID9271682	M+H	C15H22O2	2-Methyl-5-(6-methyl-5-hepten-2-yl)-1,4-benzenediol	235.1697798	8.56475
8.31_121.0297m/z	CSID10710392	M+H-2H2O	C7H8O4-2	2-Isopropylmaleate	121.0296734	8.31265
8.09_121.0297m/z	CSID10710392	M+H-2H2O	C7H8O4-2	2-Isopropylmaleate	121.0297327	8.08915
7.63_153.1281m/z	CSID10362	M+H	C10H16O	Perillic alcohol	153.1281205	7.6311
7.63_153.1281m/z	CSID139902	M+H	C10H16O	D-camphor	153.1281205	7.6311
7.63_153.1281m/z	CSID24785381	M+H-H2O	C10H18O2	(2Z,6E)-2,6-Dimethyl-2,6-octadiene-1,8-diol	153.1281205	7.6311
7.63_153.1281m/z	CSID31884	M+H	C10H16O	ISOPULEGONE, (-)-	153.1281205	7.6311
7.63_153.1281m/z	CSID327861	M+H	C10H16O	(-)-Perillyl alcohol	153.1281205	7.6311
7.63_153.1281m/z	CSID388526	M+H	C10H16O	(-)-trans-Isopiperitenol	153.1281205	7.6311
7.63_153.1281m/z	CSID390923	M+H	C10H16O	(R)-(+)-Pulegone	153.1281205	7.6311
7.63_153.1281m/z	CSID391450	M+H	C10H16O	Carveol	153.1281205	7.6311
7.63_153.1281m/z	CSID391736	M+H	C10H16O	(+)-cis-isopulegone	153.1281205	7.6311
7.63_153.1281m/z	CSID392267	M+H	C10H16O	L-(-)-Camphor	153.1281205	7.6311
7.63_153.1281m/z	CSID4515751	M+H-H2O	C10H18O2	8-hydroxygeraniol	153.1281205	7.6311
7.63_153.1281m/z	CSID459997	M+H	C10H16O	isopiperitenol	153.1281205	7.6311
7.63_153.1281m/z	CSID478433	M+H-H2O	C10H18O2	8-Methyl-6-nonenoic acid	153.1281205	7.6311
7.63_153.1281m/z	CSID553578	M+H	C10H16O	geranial	153.1281205	7.6311
7.63_153.1281m/z	CSID558878	M+H	C10H16O	neral	153.1281205	7.6311
7.63_153.1281m/z	CSID58829897	M+H-H2O	C10H18O2	(1R,6S)-1,3,3-Trimethyl-2-oxabicyclo[2.2.2]octan-6-ol	153.1281205	7.6311
7.63_153.1281m/z	CSID6722	M+H	C10H16O	(.+/-.)-Pulegone	153.1281205	7.6311
7.63_153.1281m/z	CSID7160	M+H	C10H16O	CARVEOL, CIS-(-)-	153.1281205	7.6311
7.63_153.1281m/z	CSID85031	M+H	C10H16O	trans-(-)-carveol	153.1281205	7.6311
7.63_153.1281m/z	CSID9963072	M+H	C10H16O	(+)-Perillyl alcohol	153.1281205	7.6311
7.28_235.1701m/z	CSID10218919	M+H-H2O	C15H24O3	Oxylubimin	235.1700617	7.275883333
7.28_235.1701m/z	CSID134896	M+H	C15H22O2	(-)-curcuhydroquinone	235.1700617	7.275883333
7.28_235.1701m/z	CSID21375532	M+H	C15H22O2	germacra-1(10),4,11(13)-trien-12-oic acid	235.1700617	7.275883333
7.28_235.1701m/z	CSID24784683	M+H	C15H22O2	6-(Hydroxymethyl)-2-isopropenyl-10-methylspiro[4.5]dec-6-en-8-one	235.1700617	7.275883333
7.28_235.1701m/z	CSID34999589	M+H	C15H22O2	15-hydroxysolavetivone	235.1700617	7.275883333
7.28_235.1701m/z	CSID9271682	M+H	C15H22O2	2-Methyl-5-(6-methyl-5-hepten-2-yl)-1,4-benzenediol	235.1700617	7.275883333
6.59_121.0289m/z	CSID10710392	M+H-2H2O	C7H8O4-2	2-Isopropylmaleate	121.0288889	6.59445
6.59_121.0289m/z	CSID331	M+H-H2O	C7H6O3	Salicylic acid	121.0288889	6.59445
6.59_121.0289m/z	CSID7142	M+H-H2O	C7H6O3	3-Hydroxybenzoic acid	121.0288889	6.59445
6.59_121.0289m/z	CSID8438	M+H-H2O	C7H6O3	Protocatechuic aldehyde	121.0288889	6.59445
6.31_261.1491m/z	CSID30791585	M+H	C16H20O3	1-(4-Hydroxyphenyl)-1-decene-3,5-dione	261.1491355	6.308
6.31_261.1491m/z	CSID57505050	M+H-H2O	C16H22O4	2-Methyl-1-[2,4,6-trihydroxy-3-(3-methyl-2-buten-1-yl)phenyl]-1-butanone	261.1491355	6.308
4.56_121.0289m/z	CSID10710392	M+H-2H2O	C7H8O4-2	2-Isopropylmaleate	121.0288717	4.555616667
4.56_121.0289m/z	CSID331	M+H-H2O	C7H6O3	Salicylic acid	121.0288717	4.555616667
4.56_121.0289m/z	CSID7142	M+H-H2O	C7H6O3	3-Hydroxybenzoic acid	121.0288717	4.555616667
4.56_121.0289m/z	CSID8438	M+H-H2O	C7H6O3	Protocatechuic aldehyde	121.0288717	4.555616667
4.37_121.0295m/z	CSID10710392	M+H-2H2O	C7H8O4-2	2-Isopropylmaleate	121.0295499	4.372366667
4.20_121.0301m/z	CSID10710392	M+H-2H2O	C7H8O4-2	2-Isopropylmaleate	121.0300985	4.200516667
3.47_137.1325m/z	CSID10669	M+H	C10H16	.beta.-Phellandrene	137.1325311	3.4733
3.47_137.1325m/z	CSID10979	M+H	C10H16	TERPINOLENE	137.1325311	3.4733
3.47_137.1325m/z	CSID13849981	M+H-H2O	C10H18O	Linalool	137.1325311	3.4733
3.47_137.1325m/z	CSID13849989	M+H-H2O	C10H18O	Geraniol	137.1325311	3.4733
3.47_137.1325m/z	CSID13850142	M+H-H2O	C10H18O	Terpineol	137.1325311	3.4733
3.47_137.1325m/z	CSID14198	M+H	C10H16	(±)-beta-Pinene	137.1325311	3.4733
3.47_137.1325m/z	CSID14665	M+H-H2O	C10H18O	fenchol	137.1325311	3.4733
3.47_137.1325m/z	CSID17769	M+H	C10H16	(+/-)-Sabinene	137.1325311	3.4733
3.47_137.1325m/z	CSID20939	M+H	C10H16	(.+-.)-Limonene	137.1325311	3.4733
3.47_137.1325m/z	CSID21111689	M+H-H2O	C10H18O	(1s,4s)-Eucalyptol	137.1325311	3.4733
3.47_137.1325m/z	CSID24263	M+H	C10H16	carene	137.1325311	3.4733
3.47_137.1325m/z	CSID24636	M+H-H2O	C10H18O	Menthone	137.1325311	3.4733
3.47_137.1325m/z	CSID2656	M+H-H2O	C10H18O	(+/-)-Eucalyptol	137.1325311	3.4733
3.47_137.1325m/z	CSID26910	M+H	C10H16	Norbornane, 7,7-dimethyl-2-methylene-	137.1325311	3.4733
3.47_137.1325m/z	CSID2863	M+H-2H2O	C10H20O2	Decanoic acid	137.1325311	3.4733
3.47_137.1325m/z	CSID28993	M+H	C10H16	beta-Myrcene	137.1325311	3.4733
3.47_137.1325m/z	CSID388386	M+H	C10H16	(S)-(−)-Limonene	137.1325311	3.4733
3.47_137.1325m/z	CSID389747	M+H	C10H16	(+)-(R)-limonene	137.1325311	3.4733
3.47_137.1325m/z	CSID389793	M+H	C10H16	l-camphene	137.1325311	3.4733
3.47_137.1325m/z	CSID389794	M+H	C10H16	(-)-beta-Pinene	137.1325311	3.4733
3.47_137.1325m/z	CSID389795	M+H	C10H16	(-)-alpha-Pinene	137.1325311	3.4733
3.47_137.1325m/z	CSID390927	M+H-H2O	C10H18O	(R)-(+)-alpha-Terpineol	137.1325311	3.4733
3.47_137.1325m/z	CSID391428	M+H	C10H16	(+)-Carene	137.1325311	3.4733
3.47_137.1325m/z	CSID391430	M+H-H2O	C10H18O	(R)-(–)-Linalool	137.1325311	3.4733
3.47_137.1325m/z	CSID391433	M+H	C10H16	(-)-beta-phellandrene	137.1325311	3.4733
3.47_137.1325m/z	CSID391434	M+H-H2O	C10H18O	(S)-(-)-alpha-Terpineol	137.1325311	3.4733
3.47_137.1325m/z	CSID4444881	M+H	C10H16	trans-beta-Ocimene	137.1325311	3.4733
3.47_137.1325m/z	CSID4478390	M+H	C10H16	(Z)-beta-ocimene	137.1325311	3.4733
3.47_137.1325m/z	CSID5254032	M+H-H2O	C10H18O	(1S,4S)-1,7,7-Trimethylbicyclo[2.2.1]heptan-2-ol	137.1325311	3.4733
3.47_137.1325m/z	CSID5344362	M+H-H2O	C10H18O	(1R,2S,4S)-1,3,3-Trimethylbicyclo[2.2.1]heptan-2-ol	137.1325311	3.4733
3.47_137.1325m/z	CSID558917	M+H-H2O	C10H18O	Nerol	137.1325311	3.4733
3.47_137.1325m/z	CSID571239	M+H-H2O	C10H18O	Borneol	137.1325311	3.4733
3.47_137.1325m/z	CSID58829771	M+H	C10H16	(1S)-5-Isopropyl-2-methylbicyclo[3.1.0]hex-2-ene	137.1325311	3.4733
3.47_137.1325m/z	CSID60523	M+H-H2O	C10H18O	(S)-(+)-Linalool	137.1325311	3.4733
3.47_137.1325m/z	CSID6309	2M+H	C5H8	Isoprene	137.1325311	3.4733
3.47_137.1325m/z	CSID6364	M+H	C10H16	Camphene	137.1325311	3.4733
3.47_137.1325m/z	CSID6402	M+H	C10H16	(+/-)-alpha-Pinene	137.1325311	3.4733
3.47_137.1325m/z	CSID64124	M+H-H2O	C10H18O	iso-Mentone	137.1325311	3.4733
3.47_137.1325m/z	CSID6720	M+H-H2O	C10H18O	Isomenthone Dl	137.1325311	3.4733
3.47_137.1325m/z	CSID70623	M+H	C10H16	(+)-2-carene	137.1325311	3.4733
3.47_137.1325m/z	CSID71367	M+H	C10H16	cyclene	137.1325311	3.4733
3.47_137.1325m/z	CSID71376	M+H	C10H16	2-CARENE	137.1325311	3.4733
3.47_137.1325m/z	CSID7180	M+H	C10H16	.alpha.-Phellandrene	137.1325311	3.4733
3.47_137.1325m/z	CSID7181	M+H	C10H16	.gamma.-Terpinene	137.1325311	3.4733
3.47_137.1325m/z	CSID7182	M+H	C10H16	alpha-Terpinene	137.1325311	3.4733
3.47_137.1325m/z	CSID74205	M+H	C10H16	(+)-alpha-Pinene	137.1325311	3.4733
3.47_137.1325m/z	CSID83259	M+H	C10H16	Camphene	137.1325311	3.4733
3.47_137.1325m/z	CSID8466294	M+H	C10H16	(+)-beta-Pinene	137.1325311	3.4733
3.47_137.1325m/z	CSID9063235	M+H	C10H16	(+)-sabinene	137.1325311	3.4733
3.47_137.1325m/z	CSID9226873	M+H	C10H16	(-)-sabinene	137.1325311	3.4733
2.88_261.1497m/z	CSID30791585	M+H	C16H20O3	1-(4-Hydroxyphenyl)-1-decene-3,5-dione	261.1496741	2.877433333
2.88_261.1497m/z	CSID57505050	M+H-H2O	C16H22O4	2-Methyl-1-[2,4,6-trihydroxy-3-(3-methyl-2-buten-1-yl)phenyl]-1-butanone	261.1496741	2.877433333
2.60_121.0290m/z	CSID10710392	M+H-2H2O	C7H8O4-2	2-Isopropylmaleate	121.028987	2.602566667
2.60_121.0290m/z	CSID331	M+H-H2O	C7H6O3	Salicylic acid	121.028987	2.602566667
2.60_121.0290m/z	CSID7142	M+H-H2O	C7H6O3	3-Hydroxybenzoic acid	121.028987	2.602566667
2.60_121.0290m/z	CSID8438	M+H-H2O	C7H6O3	Protocatechuic aldehyde	121.028987	2.602566667
2.00_235.1696m/z	CSID10218919	M+H-H2O	C15H24O3	Oxylubimin	235.1696365	1.995333333
2.00_235.1696m/z	CSID134896	M+H	C15H22O2	(-)-curcuhydroquinone	235.1696365	1.995333333
2.00_235.1696m/z	CSID21375532	M+H	C15H22O2	germacra-1(10),4,11(13)-trien-12-oic acid	235.1696365	1.995333333
2.00_235.1696m/z	CSID24784683	M+H	C15H22O2	6-(Hydroxymethyl)-2-isopropenyl-10-methylspiro[4.5]dec-6-en-8-one	235.1696365	1.995333333
2.00_235.1696m/z	CSID34999589	M+H	C15H22O2	15-hydroxysolavetivone	235.1696365	1.995333333
2.00_235.1696m/z	CSID9271682	M+H	C15H22O2	2-Methyl-5-(6-methyl-5-hepten-2-yl)-1,4-benzenediol	235.1696365	1.995333333
1.82_161.0922m/z	CSID388957	M+H	C6H12N2O3	N5-METHYLGLUTAMINE	161.0921818	1.82355
1.82_161.0922m/z	CSID4573916	M+H	C6H12N2O3	D-Alanyl-D-alanine	161.0921818	1.82355
1.67_153.1281m/z	CSID10362	M+H	C10H16O	Perillic alcohol	153.1281278	1.668916667
1.67_153.1281m/z	CSID139902	M+H	C10H16O	D-camphor	153.1281278	1.668916667
1.67_153.1281m/z	CSID24785381	M+H-H2O	C10H18O2	(2Z,6E)-2,6-Dimethyl-2,6-octadiene-1,8-diol	153.1281278	1.668916667
1.67_153.1281m/z	CSID31884	M+H	C10H16O	ISOPULEGONE, (-)-	153.1281278	1.668916667
1.67_153.1281m/z	CSID327861	M+H	C10H16O	(-)-Perillyl alcohol	153.1281278	1.668916667
1.67_153.1281m/z	CSID388526	M+H	C10H16O	(-)-trans-Isopiperitenol	153.1281278	1.668916667
1.67_153.1281m/z	CSID390923	M+H	C10H16O	(R)-(+)-Pulegone	153.1281278	1.668916667
1.67_153.1281m/z	CSID391450	M+H	C10H16O	Carveol	153.1281278	1.668916667
1.67_153.1281m/z	CSID391736	M+H	C10H16O	(+)-cis-isopulegone	153.1281278	1.668916667
1.67_153.1281m/z	CSID392267	M+H	C10H16O	L-(-)-Camphor	153.1281278	1.668916667
1.67_153.1281m/z	CSID4515751	M+H-H2O	C10H18O2	8-hydroxygeraniol	153.1281278	1.668916667
1.67_153.1281m/z	CSID459997	M+H	C10H16O	isopiperitenol	153.1281278	1.668916667
1.67_153.1281m/z	CSID478433	M+H-H2O	C10H18O2	8-Methyl-6-nonenoic acid	153.1281278	1.668916667
1.67_153.1281m/z	CSID553578	M+H	C10H16O	geranial	153.1281278	1.668916667
1.67_153.1281m/z	CSID558878	M+H	C10H16O	neral	153.1281278	1.668916667
1.67_153.1281m/z	CSID58829897	M+H-H2O	C10H18O2	(1R,6S)-1,3,3-Trimethyl-2-oxabicyclo[2.2.2]octan-6-ol	153.1281278	1.668916667
1.67_153.1281m/z	CSID6722	M+H	C10H16O	(.+/-.)-Pulegone	153.1281278	1.668916667
1.67_153.1281m/z	CSID7160	M+H	C10H16O	CARVEOL, CIS-(-)-	153.1281278	1.668916667
1.67_153.1281m/z	CSID85031	M+H	C10H16O	trans-(-)-carveol	153.1281278	1.668916667
1.67_153.1281m/z	CSID9963072	M+H	C10H16O	(+)-Perillyl alcohol	153.1281278	1.668916667
0.89_121.0297m/z	CSID10710392	M+H-2H2O	C7H8O4-2	2-Isopropylmaleate	121.0296786	0.88975
0.67_281.0585m/z	CSID4582840	M+K	C15H14O3	Pinostilbene	281.0585199	0.666433333
