# Supplementary material for: Transgenic Tobacco Plants Expressing Synthetic Peptides: A Functional and Structural Analysis for Pathogen Resistance
Source: Plant Biotechnol J. 2025 Sep 15;24(2):526–46. doi: 10.1111/pbi.70287 (PMC12906832; doi:10.1111/pbi.70287)
Supplement: Supplementary file 3 — Table S5. [file PBI-24-526-s003.csv]

Supplementary table S5: Raw peak intensity file for Control and VR18 groups;
where Column A represents the Compound IDs (retention time followed by m/z), Columns B-G represents Normalized peak intensity (by Waters Xevo G2-XS) and Columns H-M represents the Raw peak intensity.
	Normalised Intensity						Raw Intensity
Compound	C1_POS	C2_POS	C3_POS	V1_POS	V2_POS	V3_POS	C1_POS	C2_POS	C3_POS	V1_POS	V2_POS	V3_POS
8.86_458.3773n	0	0	0	1061.52304	0	0	0	0	0	891.6191475	0	0
1.80_716.3521n	0	0	0	0	0	0	0	0	0	0	0	0
3.94_484.2778n	0	0	0	0	0	0	0	0	0	0	0	0
7.78_268.2072n	0	0	0	131.6114495	0	0	0	0	0	110.5461531	0	0
8.34_386.2741n	0	0	0	416.5483084	0	0	0	0	0	349.876954	0	0
3.11_634.3206n	0	0	0	0	0	0	0	0	0	0	0	0
3.09_328.1772n	0	0	0	0	0	0	0	0	0	0	0	0
6.89_372.2946n	0	0	0	1172.208663	0	0	0	0	0	984.5887935	0	0
8.34_388.2864n	0	0	0	384.0416246	0	0	0	0	0	322.5731832	0	0
8.90_490.3640n	0	0	0	717.0922117	0	0	0	0	0	602.316787	0	0
9.59_388.2857n	0	0	0	229.0947437	0	0	0	0	0	192.4265913	0	0
9.23_388.2854n	0	0	0	196.525511	0	0	0	0	0	165.0702831	0	0
9.23_358.3148n	2.160238628	0	0	448.0267743	0	0	1.221923828	0	0	376.3170799	0	0
8.90_400.3333n	0	0	0	349.7898315	0	0	0	0	0	293.8036196	0	0
8.83_316.3071n	0	0	0	872.8670902	0	0	0	0	0	733.1588499	0	0
8.83_288.2764n	0	0	0	1076.123356	0	0	0	0	0	903.8825851	0	0
8.69_416.3189n	0	0	0	660.8197585	0	0	0	0	0	555.0511178	0	0
1.82_590.3471n	0	0	0	0	0	0	0	0	0	0	0	0
1.63_131.0313n	22.21677434	0	0	0.093521034	0	2.423162096	12.56676258	0	0	0.078552365	0	2.081687445
1.79_391.1813n	0	0	0	0.016605679	0	0	0	0	0	0.013947829	0	0
1.82_502.2936n	0	0	0	5.670766885	0	0	0	0	0	4.763122559	0	0
3.13_325.1422n	0	0	0	3.84212877	0	0	0	0	0	3.227170256	0	0
3.01_199.0347n	0	0	0	0	0	0	0	0	0	0	0	0
4.11_87.0240n	7.667662534	0	0	75.22424197	0	0	4.337159531	0	0	63.18409681	0	0
3.77_634.3751n	0	0	0	0	0	0	0	0	0	0	0	0
5.20_159.9713n	0	0	0	0	0	0	0	0	0	0	0	0
5.18_87.0193n	2.024839306	0	0	55.09353875	0	0	1.145336151	0	0	46.27544785	0	0
3.77_502.2915n	0	0	0	0	0	0	0	0	0	0	0	0
3.77_458.2693n	0	0	0	0	0	0	0	0	0	0	0	0
6.27_356.2984n	0	0	0	376.1217461	0	0	0	0	0	315.9209344	0	0
6.35_113.9647n	1.123995307	0	0	0	0	0	0.635780061	0	0	0	0	0
6.67_426.2675n	0	0	0	107.3619488	0	0	0	0	0	90.17794782	0	0
6.91_487.2976n	0	0	0	2167.496834	0	0	0	0	0	1820.574408	0	0
7.11_354.2837n	0	0	0	209.9012457	0	0	0	0	0	176.3051415	0	0
7.22_426.2654n	0	0	0	168.7089925	0	0	0	0	0	141.7059852	0	0
7.25_476.3155n	0	0	0	308.676172	0	0	0	0	0	259.2704775	0	0
7.35_372.2944n	0	0	0	222.6247785	0	0	0	0	0	186.9921875	0	0
7.40_133.9962n	3.202766877	0	0	0	0	0	1.81162262	0	0	0	0	0
7.52_426.2676n	0	0	0	257.389791	0	0	0	0	0	216.1928263	0	0
7.52_372.2945n	0	0	0	421.5153605	0	0	0	0	0	354.048996	0	0
7.52_358.3152n	0	0	0	402.0097374	0	0	0	0	0	337.6653789	0	0
7.52_354.2830n	0	0	0	431.6952153	0	0	0	0	0	362.5994967	0	0
7.40_142.9880n	20.61430205	0	0	0	0	0	11.66033536	0	0	0	0	0
7.34_358.3155n	0	0	0	302.406911	0	0	0	0	0	254.0046538	0	0
7.25_434.2504n	0	0	0	532.0528052	0	0	0	0	0	446.8941802	0	0
7.25_358.3157n	0	0	0	345.8511764	0	0	0	0	0	290.4953728	0	0
7.22_372.2948n	0	0	0	356.1776807	0	0	0	0	0	299.1690507	0	0
7.22_354.2825n	0	0	0	160.5393132	0	0	0	0	0	134.8439178	0	0
7.22_312.2358n	0	0	0	86.86781216	0	0	0	0	0	72.96403539	0	0
7.11_372.2944n	0	0	0	348.0567636	0	0	0	0	0	292.3479409	0	0
7.10_418.3086n	0	0	0	128.2232705	0	0	0	0	0	107.7002749	0	0
7.10_358.3161n	0	0	0	341.1705748	0	0	0	0	0	286.5639329	0	0
6.91_418.3126n	0	0	0	239.3011407	0	0	0	0	0	200.9993859	0	0
6.89_426.2660n	0	0	0	345.7596405	0	0	0	0	0	290.4184878	0	0
6.77_354.2842n	0	0	0	351.2222558	0	0	0	0	0	295.0067749	0	0
6.71_390.3048n	0	0	0	251.2033127	0	0	0	0	0	210.9965353	0	0
6.57_418.3131n	0	0	0	163.8141416	0	0	0	0	0	137.594588	0	0
6.57_358.3161n	0	0	0	823.5055633	0	0	0	0	0	691.6979669	0	0
3.75_546.3213n	0	0	0	0	0	0	0	0	0	0	0	0
3.11_127.0129n	381.1904266	0	0	13.89112851	0	0	215.6176911	0	0	11.6677601	0	0
3.09_284.1800n	0	0	0	0	0	0	0	0	0	0	0	0
3.09_101.0364n	31.0233023	0	0	29.45506053	0	0	17.54811335	0	0	24.74058026	0	0
1.80_347.1545n	0	0	0	11.12456204	0	0	0	0	0	9.344001166	0	0
1.79_656.4165n	0	0	0	0	0	0	0	0	0	0	0	0
1.63_983.5534n	0	0	0	58.10156252	0	0	0	0	0	48.80201721	0	0
7.52_390.2853n	0	0	0	694.37116	0	0	0	0	0	583.2323922	0	0
7.52_499.3685n	0	0	0	708.3187087	0	0	0	0	0	594.9475421	0	0
7.52_471.3379n	0	0	0	434.9313208	0	0	0	0	0	365.3176417	0	0
7.78_300.1924n	0	0	0	84.26548687	0	0	0	0	0	70.77822974	0	0
7.78_440.2497n	0	0	0	75.90786135	0	0	0	0	0	63.75829832	0	0
7.84_372.2950n	0	0	0	573.7772995	0	0	0	0	0	481.940389	0	0
7.88_252.2161n	0	0	0	172.1760861	0	0	0	0	0	144.6181471	0	0
7.88_354.2837n	0	0	0	1024.761359	0	0	0	0	0	860.7414205	0	0
7.90_133.9967n	1.275385969	0	0	0	0	0	0.721413127	0	0	0	0	0
8.39_284.2061n	0	0	0	187.8749324	0	0	0	0	0	157.8042877	0	0
8.39_332.3015n	0	0	0	438.31808	0	0	0	0	0	368.1623274	0	0
8.39_476.3173n	0	0	0	1604.012633	0	0	0	0	0	1347.279638	0	0
8.40_298.2483n	0	0	0	126.2724975	0	0	0	0	0	106.0617362	0	0
8.40_402.3930n	0	0	0	124.8219071	0	0	0	0	0	104.8433225	0	0
8.39_454.3344n	0	0	0	447.8721757	0	0	0	0	0	376.1872259	0	0
8.39_390.2857n	0	0	0	1358.265221	0	0	0	0	0	1140.86575	0	0
8.39_358.3159n	1.392582349	0	0	759.4950089	0	0	0.787704438	0	0	637.9327317	0	0
8.69_442.3833n	0	0	0	147.9820387	0	0	0	0	0	124.2965195	0	0
8.69_495.3340n	0	0	0	3460.135168	0	0	0	0	0	2906.317295	0	0
8.83_428.2810n	0	0	0	274.6692431	0	0	0	0	0	230.706586	0	0
8.90_451.2776n	0	0	0	8604.984937	0	0	0	0	0	7227.699304	0	0
8.90_506.3612n	0	0	0	127.6299509	0	0	0	0	0	107.20192	0	0
8.98_370.2398n	0	0	0	221.4045427	0	0	0	0	0	185.9672586	0	0
9.05_280.2470n	0	0	0	112.6391152	0	0	0	0	0	94.61046827	0	0
9.23_429.2940n	0	0	0	2950.450898	0	0	0	0	0	2478.211415	0	0
9.23_495.3314n	0	0	0	1203.69749	0	0	0	0	0	1011.037622	0	0
9.34_270.2277n	0	0	0	107.4735533	0	0	0	0	0	90.27168923	0	0
9.42_358.3146n	4.13888673	0	0	67.96600028	0	0	2.341132248	0	0	57.08758545	0	0
9.23_511.3298n	0	0	0	741.4882752	0	0	0	0	0	622.8080966	0	0
9.59_506.3583n	0	0	0	133.001643	0	0	0	0	0	111.7138368	0	0
9.59_440.2536n	0	0	0	132.101078	0	0	0	0	0	110.9574132	0	0
9.59_326.2094n	0	0	0	90.7469322	0	0	0	0	0	76.22227621	0	0
9.59_354.2836n	0	0	0	287.2843967	0	0	0	0	0	241.3025995	0	0
10.61_428.2750n	0	0	0	64.8208425	0	0	0	0	0	54.4458313	0	0
9.59_284.2064n	0	0	0	157.433728	0	0	0	0	0	132.2354025	0	0
9.57_432.3051n	0	0	0	92.38718487	0	0	0	0	0	77.59999543	0	0
9.23_458.3050n	0	0	0	397.7721333	0	0	0	0	0	334.1060318	0	0
9.00_506.3631n	0	0	0	297.2777962	0	0	0	0	0	249.6964883	0	0
9.23_356.2999n	0	0	0	230.3745546	0	0	0	0	0	193.5015599	0	0
9.23_328.2297n	0	0	0	87.36466419	0	0	0	0	0	73.38136292	0	0
9.00_426.3913n	0	0	0	169.3621587	0	0	0	0	0	142.2546077	0	0
8.69_312.2380n	0	0	0	350.0717179	0	0	0	0	0	294.0403882	0	0
8.86_442.3857n	0	0	0	682.0939195	0	0	0	0	0	572.9202065	0	0
8.83_370.2783n	0	0	0	138.7762816	0	0	0	0	0	116.5642057	0	0
8.69_511.3312n	0	0	0	3070.630098	0	0	0	0	0	2579.155127	0	0
8.69_390.2864n	0	0	0	2128.779077	0	0	0	0	0	1788.053688	0	0
8.69_354.2840n	0	0	0	994.2850451	0	0	0	0	0	835.1430457	0	0
8.69_288.2766n	0	0	0	1325.479168	0	0	0	0	0	1113.327325	0	0
8.39_326.2525n	0	0	0	130.2553885	0	0	0	0	0	109.4071387	0	0
8.39_326.2110n	0	0	0	136.9543721	0	0	0	0	0	115.033905	0	0
8.39_254.2306n	0	0	0	96.37511522	0	0	0	0	0	80.94963074	0	0
8.34_312.2352n	0	0	0	267.7850192	0	0	0	0	0	224.9242284	0	0
8.34_506.3582n	0	0	0	335.5052842	0	0	0	0	0	281.8054101	0	0
7.96_506.3598n	0	0	0	105.7449167	0	0	0	0	0	88.81973255	0	0
8.34_396.2897n	0	0	0	87.05855782	0	0	0	0	0	73.12425092	0	0
7.88_280.2467n	0	0	0	99.86394557	0	0	0	0	0	83.88005036	0	0
7.84_426.2662n	0	0	0	256.1478876	0	0	0	0	0	215.1496978	0	0
7.81_487.2974n	0	0	0	2205.541336	0	0	0	0	0	1852.529632	0	0
7.66_428.2770n	0	0	0	148.7863638	0	0	0	0	0	124.9721069	0	0
7.66_476.3132n	0	0	0	367.5924087	0	0	0	0	0	308.7567748	0	0
7.66_412.2851n	0	0	0	390.3684793	0	0	0	0	0	327.8873823	0	0
7.66_426.2639n	0	0	0	116.6527992	0	0	0	0	0	97.98173523	0	0
7.66_358.3146n	0	0	0	264.3192398	0	0	0	0	0	222.0131702	0	0
7.52_429.2949n	0	0	0	1210.427387	0	0	0	0	0	1016.690354	0	0
7.52_402.2633n	0	0	0	183.6018938	0	0	0	0	0	154.2151775	0	0
0.87_983.0514n	0	0	0	43.26678862	0	0	0	0	0	36.3416485	0	0
0.16_174.9960m/z	0	0	0	16.30860498	0	0	0	0	0	13.69830322	0	0
0.16_365.1116m/z	0	0	0	77.98056602	0	0	0	0	0	65.49925268	0	0
0.16_403.2149m/z	0	0	0	31.09273585	0	0	0	0	0	26.11613464	0	0
0.29_226.9574m/z	0	46.27405918	0	0	0	0	0	17.92088457	0	0	0	0
0.50_81.5232m/z	21.79164887	0	0	13.07224599	0	0	12.32629333	0	0	10.97994522	0	0
0.79_245.0850m/z	0	368.4757885	0	97.76592449	0	0	0	142.7022437	0	82.11783165	0	0
0.79_403.0150m/z	0	0	0	21.09208604	0	0	0	0	0	17.71615601	0	0
1.01_84.9616m/z	0	0	0	9.047592337	0	0	0	0	0	7.599464417	0	0
1.01_403.0218m/z	0	0	0	38.52879134	0	0	0	0	0	32.36199951	0	0
1.05_403.2177m/z	0	0	0	42.59958433	0	0	0	0	0	35.78123474	0	0
1.24_81.5234m/z	20.01099923	0	0	26.97506397	0	0	11.31908136	0	0	22.65752381	0	0
1.50_174.9960m/z	0	0	0	10.63062588	0	0	0	0	0	8.929122806	0	0
1.63_405.2087m/z	0	0	0	14.09560418	0	0	0	0	0	11.83950806	0	0
1.77_112.9804m/z	3.367671207	0	0	25.66548627	0	0	1.904899597	0	0	21.55755281	0	0
1.77_336.1857m/z	0	0	0	22.38048712	0	0	0	0	0	18.79833984	0	0
1.77_503.5125m/z	0	0	0	53.22848482	0	0	0	0	0	44.70890832	0	0
1.77_505.9963m/z	0	0	0	11.71588377	0	0	0	0	0	9.840677888	0	0
1.79_437.2309m/z	0	0	0	11.90356745	0	0	0	0	0	9.998321533	0	0
1.79_476.3008m/z	0	0	0	0	0	0	0	0	0	0	0	0
1.79_525.2824m/z	0	0	0	0	0	0	0	0	0	0	0	0
1.80_96.9610m/z	1.902640733	0	0	0	0	0	1.076215385	0	0	0	0	0
1.80_114.0014m/z	0	0	0	0	0	0	0	0	0	0	0	0
1.80_130.9656m/z	2.960669953	0	0	0	0	0	1.674682193	0	0	0	0	0
1.80_585.2859m/z	0	0	0	0	0	0	0	0	0	0	0	0
1.82_381.0759m/z	0	0	0	0	0	0	0	0	0	0	0	0
1.84_200.0411m/z	0	0	0	0	0	0	0	0	0	0	0	0
1.86_296.1777m/z	0	0	0	0	0	0	0	0	0	0	0	0
1.89_165.9858m/z	88.85433975	0	0	1.490675441	0	0	50.25983405	0	0	1.252082825	0	0
1.96_336.1855m/z	0	0	0	19.2142381	0	0	0	0	0	16.13887024	0	0
1.98_403.4220m/z	0	0	0	59.60689329	0	0	0	0	0	50.06640968	0	0
2.01_336.1849m/z	0	0	0	17.36856294	0	0	0	0	0	14.58860779	0	0
2.11_149.0665m/z	0	4.74677629	0	0	5.115005493	0	0	1.838317871	0	0	5.115005493	0
2.14_165.9886m/z	25.01027307	0	0	0	0	0	14.14688554	0	0	0	0	0
2.26_336.0194m/z	0	0	0	11.18109643	0	0	0	0	0	9.391486848	0	0
2.28_403.0178m/z	0	0	0	48.7896958	0	0	0	0	0	40.9805773	0	0
2.28_525.2831m/z	0	0	0	0	0	0	0	0	0	0	0	0
2.43_336.0199m/z	0	0	0	31.20320604	0	0	0	0	0	26.20892334	0	0
2.62_336.0150m/z	0	0	0	12.85380004	0	0	0	0	0	10.79646301	0	0
2.70_149.0654m/z	0	0	0	2.567313553	4.653831482	2.668117859	0	0	0	2.156397776	4.653831482	2.292123774
2.82_503.5139m/z	0	0	0	76.78673962	0	0	0	0	0	64.49650621	0	0
2.91_96.9616m/z	3.804833995	0	0	0	0	0	2.152177662	0	0	0	0	0
2.93_503.5085m/z	0	0	0	27.14542108	0	0	0	0	0	22.80061412	0	0
2.94_564.3573m/z	0	0	0	0	0	0	0	0	0	0	0	0
2.99_249.1121m/z	0	0	0	0	0	0	0	0	0	0	0	0
3.01_203.1088m/z	0	0	0	0	0	0	0	0	0	0	0	0
3.01_271.1268m/z	0	0	0	0	0	0	0	0	0	0	0	0
3.09_73.5311m/z	0	0	0	2.221802455	0	0	0	0	0	1.866188049	0	0
3.09_124.9597m/z	4.23160081	0	0	0	0	0	2.393575317	0	0	0	0	0
3.09_362.1922m/z	0	0	0	0	0	0	0	0	0	0	0	0
3.09_437.2306m/z	0	0	0	21.73697691	0	0	0	0	0	18.25782776	0	0
3.14_139.0498m/z	0	0	0	60.85124863	0	0	0	0	0	51.11159759	0	0
3.18_497.2318m/z	0	0	0	0	0	0	0	0	0	0	0	0
3.18_585.2860m/z	0	0	0	0	0	0	0	0	0	0	0	0
3.37_96.9629m/z	9.661982885	0	0	0	0	0	5.465232849	0	0	0	0	0
3.40_128.9911m/z	12.1918991	0	0	17.28642861	0	0	6.896262211	0	0	14.51961961	0	0
3.45_149.0688m/z	0	8.451378219	0	0	0	0	0	3.273025453	0	0	0	0
3.55_174.9963m/z	0	0	0	18.08105794	0	0	0	0	0	15.18706318	0	0
3.55_295.0898m/z	0	0	0	16.30484453	0	0	0	0	0	13.69514465	0	0
3.55_403.2190m/z	0	0	0	20.29860354	0	0	0	0	0	17.04967571	0	0
3.58_673.3473m/z	0	0	0	0	0	0	0	0	0	0	0	0
3.65_114.0028m/z	2.895232616	0	0	0	0	0	1.637668022	0	0	0	0	0
3.70_191.0456m/z	0	0	0	23.82728154	0	0	0	0	0	20.01356509	0	0
3.75_318.1723m/z	0	0	0	0	0	0	0	0	0	0	0	0
3.75_613.3379m/z	0	0	0	0	0	0	0	0	0	0	0	0
3.79_329.1836m/z	0	0	0	0	0	0	0	0	0	0	0	0
3.79_432.2757m/z	0	0	0	0	0	0	0	0	0	0	0	0
3.79_564.3557m/z	0	0	0	0	0	0	0	0	0	0	0	0
3.79_758.5780m/z	0	0	0	0	0	0	0	0	0	0	0	0
3.89_125.9897m/z	17.73426757	0	0	160.1059477	0	0	10.03126406	0	0	134.4799154	0	0
4.13_112.9808m/z	0	0	0	14.6746462	0	0	0	0	0	12.32587051	0	0
4.13_191.0449m/z	0	0	0	16.30227426	0	0	0	0	0	13.69298577	0	0
4.13_503.5149m/z	0	0	0	71.02528495	0	0	0	0	0	59.65721107	0	0
4.14_149.0630m/z	0	5.371604071	0	0	1.909568846	0	0	2.080299377	0	0	1.909568846	0
4.30_193.9358m/z	109.308871	0	0	0	0	0	61.8297962	0	0	0	0	0
4.35_365.1117m/z	0	0	0	140.1809155	0	0	0	0	0	117.7440185	0	0
4.37_403.2140m/z	0	0	0	31.15372062	0	0	0	0	0	26.1673584	0	0
4.49_149.0668m/z	0	18.97303929	0	2.512629108	6.98374939	0	0	7.347824097	0	2.110465944	6.98374939	0
4.55_112.9823m/z	0	0	0	40.39998816	0	0	0	0	0	33.93369871	0	0
4.55_128.9906m/z	6.174551696	0	0	10.05438708	0	0	3.492591858	0	0	8.445114899	0	0
4.55_245.0869m/z	0	0	0	14.70855856	0	0	0	0	0	12.35435498	0	0
4.57_170.0173m/z	0.043920754	0	0	9.410776038	0	0	0.024843466	0	0	7.904518127	0	0
4.58_84.9629m/z	0	0	0	18.26326523	0	0	0	0	0	15.34010696	0	0
4.60_81.5232m/z	11.83213303	0	0	11.39816768	0	0	6.692763059	0	0	9.573814392	0	0
5.00_125.9902m/z	0	0	0	18.22805864	0	0	0	0	0	15.31053543	0	0
5.18_132.0040m/z	2.520930917	0	0	3.927767986	0	0	1.425946891	0	0	3.29910234	0	0
5.20_403.4158m/z	0	0	0	9.504515895	0	0	0	0	0	7.98325429	0	0
5.32_139.9971m/z	3.718568267	0	0	26.1724377	0	0	2.103382058	0	0	21.98336326	0	0
5.37_82.0137m/z	0	0	0	0	0	0	0	0	0	0	0	0
5.38_84.9597m/z	0	0	0	42.2089362	0	0	0	0	0	35.45311247	0	0
5.38_104.0078m/z	0	0	0	1.063813202	0	0	0	0	0	0.893542754	0	0
5.38_124.0237m/z	0	0	0	0	0	0	0	0	0	0	0	0
5.38_125.9864m/z	12.16078877	0	0	236.9533561	0	0	6.878664869	0	0	199.02738	0	0
5.55_132.0044m/z	5.515150184	0	0	4.93076538	0	0	3.119606018	0	0	4.141563264	0	0
5.57_112.9800m/z	0	0	0	86.77520477	0	0	0	0	0	72.88625043	0	0
5.60_84.9626m/z	0	0	0	32.81342127	0	0	0	0	0	27.56141281	0	0
5.60_403.2184m/z	0	0	0	142.8844836	0	0	0	0	0	120.0148623	0	0
5.67_301.1481m/z	0	0	0	12.69469826	0	0	0	0	0	10.66282654	0	0
5.71_182.9616m/z	3.791360592	0	0	0	0	0	2.144556526	0	0	0	0	0
5.79_81.5214m/z	15.00462644	0	0	104.725312	0	0	8.487261704	0	0	87.96332247	0	0
5.79_165.9843m/z	85.25117496	0	0	0	0	0	48.22172916	0	0	0	0	0
5.89_149.0670m/z	0	0	0	10.84191503	4.128616333	0	0	0	0	9.106593708	4.128616333	0
5.95_112.9799m/z	0	0	0	326.4423018	0	0	0	0	0	274.1930189	0	0
6.04_494.3262m/z	0	0	0	945.5438329	0	0	0	0	0	794.2031919	0	0
6.06_341.3114m/z	0	0	0	409.0014609	0	0	0	0	0	343.5380301	0	0
6.06_381.3047m/z	0	0	0	1956.826799	0	0	0	0	0	1643.623527	0	0
6.06_409.2655m/z	0	0	0	117.1499398	0	0	0	0	0	98.39930515	0	0
6.06_441.3010m/z	0	0	0	140.7876612	0	0	0	0	0	118.2536505	0	0
6.15_149.0680m/z	0	0	0	6.386879327	4.419250488	0	0	0	0	5.364616394	4.419250488	0
6.16_128.9901m/z	3.158627832	0	0	0	0	0	1.786655678	0	0	0	0	0
6.21_335.2265m/z	0	0	0	137.5646562	0	0	0	0	0	115.5465091	0	0
6.23_96.9614m/z	4.900911527	0	0	0	0	0	2.77216623	0	0	0	0	0
6.23_172.9760m/z	2.013272192	0	0	0	0	0	1.138793294	0	0	0	0	0
6.23_309.2076m/z	0	0	0	58.14554882	0	0	0	0	0	48.83896321	0	0
6.27_270.2492m/z	0	0	0	164.8378039	0	0	0	0	0	138.4544062	0	0
6.28_245.0889m/z	0	0	0	20.09890045	0	0	0	0	0	16.88193644	0	0
6.28_381.3044m/z	0	0	0	1333.790795	0	0	0	0	0	1120.30862	0	0
6.28_429.2506m/z	0	0	0	442.0875318	0	0	0	0	0	371.3284531	0	0
6.28_494.3263m/z	0	0	0	1072.516116	0	0	0	0	0	900.8527086	0	0
6.40_419.3183m/z	0	0	0	16.34668187	0	0	0	0	0	13.73028564	0	0
6.44_386.2943m/z	0	0	0	28.93866701	0	0	0	0	0	24.30683899	0	0
6.55_270.2506m/z	0	0	0	75.5624207	0	0	0	0	0	63.46814776	0	0
6.57_293.2124m/z	0	0	0	52.96839923	0	0	0	0	0	44.49045118	0	0
6.57_311.2631m/z	0	0	0	116.7092329	0	0	0	0	0	98.02913628	0	0
6.57_355.2905m/z	0	0	0	129.0580578	0	0	0	0	0	108.4014489	0	0
6.57_494.3267m/z	0	0	0	553.4325599	0	0	0	0	0	464.8519617	0	0
6.57_522.3572m/z	0	0	0	472.4306861	0	0	0	0	0	396.8149818	0	0
6.64_270.2501m/z	0	0	0	43.55932116	0	0	0	0	0	36.58735925	0	0
6.65_382.3060m/z	0	0	0	34.14595321	0	0	0	0	0	28.68066406	0	0
6.65_523.3604m/z	0	0	0	49.00900442	0	0	0	0	0	41.1647841	0	0
6.71_441.3019m/z	0	0	0	83.87711491	0	0	0	0	0	70.45201932	0	0
6.81_335.2254m/z	0	0	0	44.86991994	0	0	0	0	0	37.68818789	0	0
6.81_386.2949m/z	0	0	0	8.305429204	0	0	0	0	0	6.976089478	0	0
6.81_427.2639m/z	0	0	0	49.98475502	0	0	0	0	0	41.98435926	0	0
6.83_96.9619m/z	4.586993461	0	0	0	0	0	2.594600677	0	0	0	0	0
6.83_128.9919m/z	0	0	0	0	0	0	0	0	0	0	0	0
6.89_335.2256m/z	0	0	0	96.22536	0	0	0	0	0	80.82384485	0	0
6.89_425.2566m/z	0	0	0	112.4170927	0	0	0	0	0	94.42398195	0	0
6.89_468.2777m/z	0	0	0	181.8625042	0	0	0	0	0	152.7541889	0	0
6.91_293.2142m/z	0	0	0	38.77062314	0	0	0	0	0	32.56512451	0	0
6.91_480.3103m/z	0	0	0	117.0672794	0	0	0	0	0	98.32987507	0	0
6.91_522.3578m/z	0	0	0	1198.317785	0	0	0	0	0	1006.518975	0	0
7.00_372.3188m/z	0	0	0	296.278749	0	0	0	0	0	248.8573453	0	0
7.10_452.2846m/z	0	0	0	686.042079	0	0	0	0	0	576.2364366	0	0
7.10_494.3284m/z	0	0	0	295.6091299	0	0	0	0	0	248.2949032	0	0
7.11_397.2937m/z	0	0	0	77.95370112	0	0	0	0	0	65.47668769	0	0
7.11_427.2608m/z	0	0	0	86.45519776	0	0	0	0	0	72.61746269	0	0
7.11_510.3202m/z	0	0	0	57.12753699	0	0	0	0	0	47.98389101	0	0
7.22_425.2579m/z	0	0	0	64.35876064	0	0	0	0	0	54.05770874	0	0
7.22_510.3168m/z	0	0	0	33.43513629	0	0	0	0	0	28.08361816	0	0
7.25_142.9648m/z	1.358754489	0	0	0	0	0	0.768569946	0	0	0	0	0
7.25_307.1953m/z	0	0	0	10.06624886	0	0	0	0	0	8.455078125	0	0
7.25_397.2953m/z	0	0	0	75.89147814	0	0	0	0	0	63.74453735	0	0
7.25_522.3584m/z	0	0	0	390.0200197	0	0	0	0	0	327.594696	0	0
7.27_149.0646m/z	0	0	0	2.637424298	4.736430864	0	0	0	0	2.215286825	4.736430864	0
7.35_311.2653m/z	0	0	0	137.3600293	0	0	0	0	0	115.374634	0	0
7.35_429.2492m/z	0	0	0	146.6206139	0	0	0	0	0	123.1529999	0	0
7.35_452.2838m/z	0	0	0	801.2840572	0	0	0	0	0	673.0331621	0	0
7.35_480.3106m/z	0	0	0	149.0344091	0	0	0	0	0	125.1804509	0	0
7.35_496.3402m/z	0	0	0	297.3645241	0	0	0	0	0	249.7693348	0	0
7.39_114.0026m/z	0	0	0	0	0	0	0	0	0	0	0	0
7.47_298.2763m/z	0	0	0	16.67542198	0	0	0	0	0	14.00640869	0	0
7.51_270.2510m/z	0	0	0	83.43153657	0	0	0	0	0	70.07775879	0	0
7.51_388.3111m/z	0	0	0	39.00093742	0	0	0	0	0	32.75857544	0	0
7.55_96.9607m/z	2.268903959	0	0	0	0	0	1.28338961	0	0	0	0	0
7.60_270.2495m/z	0	0	0	17.86170944	0	0	0	0	0	15.00282288	0	0
7.60_386.2901m/z	0	0	0	21.61197355	0	0	0	0	0	18.15283203	0	0
7.66_96.9607m/z	1.226403455	0	0	0	0	0	0.693706512	0	0	0	0	0
7.66_496.3408m/z	0	0	0	253.4052558	0	0	0	0	0	212.8460426	0	0
7.78_349.2163m/z	0	0	0	37.70959337	0	0	0	0	0	31.67391968	0	0
7.78_439.2368m/z	0	0	0	32.7899609	0	0	0	0	0	27.54170743	0	0
7.81_311.2637m/z	0	0	0	493.4618473	0	0	0	0	0	414.4799644	0	0
7.81_429.2538m/z	0	0	0	154.7178382	0	0	0	0	0	129.9542091	0	0
7.81_522.3583m/z	0	0	0	596.3220446	0	0	0	0	0	500.8766962	0	0
7.84_545.3353m/z	0	0	0	35.93906829	0	0	0	0	0	30.18677903	0	0
7.86_388.3115m/z	0	0	0	48.31218798	0	0	0	0	0	40.57949781	0	0
7.88_279.2335m/z	0.438951138	0	0.086987602	69.66465223	9.59E-05	0.121950025	0.248289632	0	0.123853053	58.51435675	9.59E-05	0.104764694
7.90_81.5210m/z	0	0	0	0	0	0	0	0	0	0	0	0
7.90_341.3117m/z	4.716107373	0	0	434.3054276	0	0	2.667633057	0	0	364.791927	0	0
7.90_419.3190m/z	0	0	0	159.8380683	0	0	0	0	0	134.254912	0	0
7.90_496.3388m/z	0	0	0	1214.23008	0	0	0	0	0	1019.8844	0	0
7.93_128.9901m/z	2.521406896	0	0	0	0	0	1.426216125	0	0	0	0	0
7.98_339.2967m/z	0	0	0	87.22236187	0	0	0	0	0	73.26183704	0	0
8.10_96.9609m/z	1.290093808	0	0	0	0	0	0.729732513	0	0	0	0	0
8.25_270.2494m/z	0	0	0	23.82266779	0	0	0	0	0	20.00968981	0	0
8.39_369.2668m/z	0	0	0	13.33604667	0	0	0	0	0	11.20152283	0	0
8.39_452.2841m/z	0	0	0	3329.047001	0	0	0	0	0	2796.21067	0	0
8.39_522.3587m/z	0	0	0	2552.944695	0	0	0	0	0	2144.32875	0	0
8.40_81.5206m/z	0	0	0	0	0	0	0	0	0	0	0	0
8.40_369.1400m/z	0	0	0	25.68185822	0	0	0	0	0	21.57130432	0	0
8.40_427.3973m/z	0	0	0	51.63781172	0	0	0	0	0	43.37283313	0	0
8.40_577.5149m/z	0	0	0	29.45675604	0	0	0	0	0	24.74200439	0	0
8.44_538.3493m/z	0	0	0	198.9867831	0	0	0	0	0	167.137612	0	0
8.53_468.2781m/z	0	0	0	930.9642855	0	0	0	0	0	781.9571989	0	0
8.57_125.9853m/z	0	0	0	0	0	0	0	0	0	0	0	0
8.59_98.9826m/z	1.721419872	0	0	0	0	0	0.973709077	0	0	0	0	0
8.59_419.3202m/z	0	0	0	477.4987471	0	0	0	0	0	401.0718656	0	0
8.59_441.3046m/z	0	0	0	226.0593992	0	0	0	0	0	189.8770741	0	0
8.59_553.2826m/z	0	0	0	82.40593278	0	0	0	0	0	69.21630977	0	0
8.62_251.2084m/z	0	0	0	36.92343151	0	0	0	0	0	31.01358831	0	0
8.62_284.2308m/z	0	0	0	43.50672609	0	0	0	0	0	36.54318237	0	0
8.62_372.3174m/z	0	0	0	409.1911561	0	0	0	0	0	343.6973633	0	0
8.67_457.3711m/z	0	0	0	31.43576072	0	0	0	0	0	26.40425608	0	0
8.69_284.2287m/z	0	0	0	15.93550942	0	0	0	0	0	13.38492411	0	0
8.69_298.2781m/z	0	0	0	20.59903065	0	0	0	0	0	17.30201744	0	0
8.69_339.2963m/z	0	0	0	476.6291578	0	0	0	0	0	400.3414599	0	0
8.69_369.3575m/z	0	0	0	75.71670973	0	0	0	0	0	63.5977418	0	0
8.69_441.3014m/z	0	0	0	295.3561264	0	0	0	0	0	248.0823947	0	0
8.69_473.3619m/z	0	0	0	67.57189727	0	0	0	0	0	56.75656128	0	0
8.69_481.3592m/z	0	0	0	538.4446715	0	0	0	0	0	452.2629854	0	0
8.69_522.3598m/z	0	0	0	4776.902288	0	0	0	0	0	4012.326994	0	0
8.69_545.3376m/z	0	0	0	251.9744257	0	0	0	0	0	211.6442265	0	0
8.69_577.5137m/z	0	0	0	41.36555529	0	0	0	0	0	34.74472034	0	0
8.69_758.5503m/z	0	0	0	206.3916135	0	0	0	0	0	173.3572495	0	0
8.76_270.2496m/z	0	0	0	215.5190079	0	0	0	0	0	181.0237432	0	0
8.83_357.3056m/z	0	0	0	41.87363475	0	0	0	0	0	35.17147827	0	0
8.83_441.3038m/z	0	0	0	208.9979496	0	0	0	0	0	175.5464241	0	0
8.85_496.3406m/z	0	0	0	4311.822717	0	0	0	0	0	3621.686532	0	0
8.85_663.4459m/z	0	0	0	349.8292558	0	0	0	0	0	293.8367338	0	0
8.85_803.5234m/z	0	0	0	140.5358885	0	0	0	0	0	118.0421757	0	0
8.90_338.3477m/z	0	0	0	79.9478833	0	0	0	0	0	67.15168762	0	0
8.90_369.3545m/z	0	0	0	88.84076005	0	0	0	0	0	74.62119972	0	0
8.90_385.3292m/z	0	0	0	80.56590599	0	0	0	0	0	67.67079163	0	0
8.90_409.3869m/z	0	0	0	179.9838834	0	0	0	0	0	151.176254	0	0
8.90_457.3654m/z	0	0	0	183.4939879	0	0	0	0	0	154.1245427	0	0
8.90_475.3787m/z	0	0	0	45.96622833	0	0	0	0	0	38.60902476	0	0
8.90_507.3694m/z	0	0	0	263.8091129	0	0	0	0	0	221.5846926	0	0
8.90_732.5362m/z	0	0	0	202.8923796	0	0	0	0	0	170.4180915	0	0
8.91_125.9862m/z	0	0	0	0	0	0	0	0	0	0	0	0
8.91_193.9297m/z	0	0	0	0	0	0	0	0	0	0	0	0
8.97_327.2606m/z	0	0	0	73.64879054	0	0	0	0	0	61.86080697	0	0
8.97_356.2955m/z	0	0	0	49.19860614	0	0	0	0	0	41.32403879	0	0
8.97_372.3173m/z	0	0	0	374.6385725	0	0	0	0	0	314.6751528	0	0
8.98_395.2846m/z	0	0	0	289.8507022	0	0	0	0	0	243.4581506	0	0
9.05_251.2079m/z	0	0	0	40.20553666	0	0	0	0	0	33.77037048	0	0
9.10_381.3067m/z	0	0	0	321.2161105	0	0	0	0	0	269.8033146	0	0
9.10_441.3039m/z	0	0	0	132.8936482	0	0	0	0	0	111.6231272	0	0
9.11_342.3192m/z	0	0	0	19.15123684	0	0	0	0	0	16.08595276	0	0
9.11_758.5524m/z	0	0	0	49.71161627	0	0	0	0	0	41.7549382	0	0
9.15_128.9916m/z	0	0	0	0	0	0	0	0	0	0	0	0
9.23_522.3580m/z	0	0	0	1320.248048	0	0	0	0	0	1108.93348	0	0
9.23_553.2841m/z	0	0	0	35.46109531	0	0	0	0	0	29.78530884	0	0
9.23_758.5478m/z	0	0	0	112.6586323	0	0	0	0	0	94.62686157	0	0
9.34_307.1954m/z	0	0	0	45.4595574	0	0	0	0	0	38.18344992	0	0
9.34_371.2902m/z	0	0	0	47.03861484	0	0	0	0	0	39.50976861	0	0
9.34_419.3199m/z	0	0	0	102.3908453	0	0	0	0	0	86.0025028	0	0
9.42_372.3189m/z	0	0	0	43.26716523	0	0	0	0	0	36.34196484	0	0
9.42_452.2833m/z	0	0	0	316.1308831	0	0	0	0	0	265.532012	0	0
9.42_494.3262m/z	0	0	0	66.07770663	0	0	0	0	0	55.50152588	0	0
9.42_522.3565m/z	0	0	0	152.5408607	0	0	0	0	0	128.1256714	0	0
9.51_253.2233m/z	0	0	0	14.40446139	0	0	0	0	0	12.0989306	0	0
9.53_298.2820m/z	0	0	0	15.59558992	0	0	0	0	0	13.09941101	0	0
9.57_381.3036m/z	0	0	0	139.6459136	0	0	0	0	0	117.2946472	0	0
9.59_425.2545m/z	0	0	0	75.99161148	0	0	0	0	0	63.82864368	0	0
9.64_270.2498m/z	0	0	0	62.0294389	0	0	0	0	0	52.10121059	0	0
9.66_149.0647m/z	0	0	0	4.595840774	1.936000133	0	0	0	0	3.860245591	1.936000133	0
9.66_339.2970m/z	0	0	0	74.56341714	0	0	0	0	0	62.62904143	0	0
9.66_494.3260m/z	0	0	0	276.840193	0	0	0	0	0	232.5300608	0	0
9.66_522.3570m/z	0	0	0	716.8713256	0	0	0	0	0	602.1312551	0	0
9.71_480.3128m/z	0	0	0	81.76238483	0	0	0	0	0	68.67576599	0	0
9.79_149.0733m/z	0	0	0	7.374080643	1.702593533	0	0	0	0	6.193809509	1.702593533	0
9.81_307.1957m/z	0	0	0	20.61990416	0	0	0	0	0	17.31955001	0	0
9.98_270.2477m/z	0	0	0	16.03169376	0	0	0	0	0	13.4657135	0	0
10.10_149.0674m/z	0	0	0	12.6085426	9.207756042	0	0	0	0	10.59046067	9.207756042	0
10.32_149.0711m/z	0	0	0	10.48979968	1.747612726	0	0	0	0	8.810836792	1.747612726	0
10.57_149.0718m/z	0	3.641759163	0	9.006698718	0	2.358251607	0	1.410370016	0	7.565116096	0	2.025924213
10.61_323.1856m/z	0	0	0	21.77776059	0	0	0	0	0	18.29208374	0	0
10.69_96.9612m/z	1.769703897	0	0	0	0	0	1.001020597	0	0	0	0	0
10.76_68.9961m/z	37.11798859	0	0	0	0	0	20.9955299	0	0	0	0	0
10.88_293.2156m/z	0	0	0	26.15727426	0	0	0	0	0	21.97062683	0	0
10.92_149.0708m/z	0	0	0	6.946591585	0	0	0	0	0	5.834742946	0	0
11.37_98.9834m/z	0	0	0	0	0	0	0	0	0	0	0	0
11.97_98.9846m/z	0	0	0	0	0	0	0	0	0	0	0	0
11.97_149.0720m/z	0	0	0	7.94782433	0	0	0	0	0	6.675721666	0	0
11.46_223.0967m/z	1.191112094	0	6.181826527	0	0.630088791	3.082773801	0.673744202	0	8.801692141	0	0.630088791	2.648345947
11.13_98.9836m/z	1.251411945	0	0	0	0	0	0.707852389	0	0	0	0	0
10.88_395.2835m/z	0	0	0	30.63019982	0	0	0	0	0	25.72763062	0	0
10.88_121.0275m/z	2.048598424	5.634738184	2.025169015	0	3.550891876	1.29707332	1.15877533	2.1822052	2.88343811	0	3.550891876	1.11428833
10.73_98.9851m/z	19.98345106	0	0	0	0	0	11.30349893	0	0	0	0	0
10.61_395.2817m/z	0	0	0	43.32938632	0	0	0	0	0	36.39422703	0	0
10.61_381.3021m/z	0	0	0	26.89256134	0	0	0	0	0	22.58822628	0	0
10.61_293.2169m/z	0	0	0	47.36911354	0	0	0	0	0	39.78736877	0	0
10.48_452.2831m/z	0	0	0	16.01501696	0	0	0	0	0	13.45170593	0	0
10.13_128.9909m/z	0	0	0	0	0	0	0	0	0	0	0	0
10.05_121.0281m/z	10.48151079	2.671874071	11.11073406	3.281710488	16.32042697	11.52409223	5.928793061	1.034755707	15.81947669	2.756450683	16.32042697	9.900104553
9.90_270.2498m/z	0	0	0	54.85653187	0	0	0	0	0	46.07637551	0	0
9.79_441.3019m/z	0	0	0	21.48019354	0	0	0	0	0	18.0421443	0	0
9.76_128.9916m/z	5.529648039	0	0	0	0	0	3.127806628	0	0	0	0	0
9.66_553.2867m/z	0	0	0	73.57910628	0	0	0	0	0	61.80227613	0	0
9.66_496.3380m/z	0	0	0	557.6876599	0	0	0	0	0	468.4260043	0	0
9.66_452.2829m/z	0	0	0	1658.964289	0	0	0	0	0	1393.435913	0	0
9.66_311.2650m/z	0	0	0	381.4344645	0	0	0	0	0	320.3833166	0	0
9.64_298.2819m/z	0	0	0	17.88854129	0	0	0	0	0	15.02536011	0	0
9.61_468.2776m/z	0	0	0	382.3711516	0	0	0	0	0	321.1700806	0	0
9.59_480.3115m/z	0	0	0	170.3175961	0	0	0	0	0	143.0571209	0	0
9.59_439.2360m/z	0	0	0	34.12351785	0	0	0	0	0	28.66181964	0	0
9.59_409.2630m/z	0	0	0	95.48455334	0	0	0	0	0	80.20160927	0	0
9.59_321.2434m/z	0	0	0	44.8982007	0	0	0	0	0	37.71194213	0	0
9.59_284.2332m/z	0	0	0	38.11188951	0	0	0	0	0	32.01182562	0	0
9.59_293.2159m/z	0	0	0	102.8076014	0	0	0	0	0	86.35255432	0	0
9.57_429.2523m/z	0	0	0	162.7799822	0	0	0	0	0	136.7259528	0	0
9.57_395.2835m/z	0	0	0	187.1164144	0	0	0	0	0	157.1671755	0	0
9.57_335.2226m/z	0	0	0	79.45806233	0	0	0	0	0	66.74026579	0	0
9.51_341.3137m/z	0	0	0	24.28413143	0	0	0	0	0	20.39729309	0	0
9.51_128.9909m/z	3.51575431	0	0	0	0	0	1.988661766	0	0	0	0	0
9.42_496.3397m/z	0	0	0	99.61773601	0	0	0	0	0	83.67324829	0	0
9.42_480.3122m/z	0	0	0	86.40224418	0	0	0	0	0	72.5729847	0	0
9.42_419.3245m/z	0	0	0	32.00837951	0	0	0	0	0	26.88522339	0	0
9.42_311.2652m/z	0	0	0	43.69047975	0	0	0	0	0	36.69752502	0	0
9.42_270.2498m/z	0	0	0	28.09639878	0	0	0	0	0	23.59938145	0	0
9.34_372.3168m/z	0	0	0	158.1322951	0	0	0	0	0	132.8221592	0	0
9.34_327.2622m/z	0	0	0	44.75214535	0	0	0	0	0	37.58926392	0	0
9.34_270.2502m/z	0	0	0	115.7871358	0	0	0	0	0	97.25462706	0	0
9.29_425.2565m/z	0	0	0	64.9733317	0	0	0	0	0	54.57391357	0	0
9.23_732.5364m/z	0	0	0	47.73580224	0	0	0	0	0	40.09536648	0	0
9.23_545.3365m/z	0	0	0	61.89631221	0	0	0	0	0	51.98939173	0	0
9.23_311.2652m/z	0	0	0	402.6450206	0	0	0	0	0	338.1989807	0	0
9.23_480.3117m/z	0	0	0	541.7764135	0	0	0	0	0	455.0614598	0	0
9.23_429.2554m/z	0	0	0	84.09513832	0	0	0	0	0	70.63514662	0	0
9.23_414.2765m/z	0	0	0	47.83713584	0	0	0	0	0	40.18048096	0	0
9.23_335.2248m/z	0	0	0	87.19090115	0	0	0	0	0	73.23541182	0	0
9.23_367.2473m/z	0	0	0	28.32700258	0	0	0	0	0	23.79307556	0	0
9.23_321.2459m/z	0	0	0	34.7464271	0	0	0	0	0	29.18502808	0	0
9.23_307.1956m/z	0	0	0	37.83481472	0	0	0	0	0	31.77909851	0	0
9.20_298.2782m/z	0	0	0	16.17842419	0	0	0	0	0	13.58895874	0	0
9.13_538.3514m/z	0	0	0	145.5563688	0	0	0	0	0	122.2590944	0	0
9.11_732.5495m/z	0	0	0	43.8722902	0	0	0	0	0	36.85023549	0	0
9.10_465.3728m/z	0	0	0	53.10002946	0	0	0	0	0	44.60101311	0	0
9.10_411.2769m/z	0	0	0	48.52676495	0	0	0	0	0	40.7597303	0	0
9.10_98.9835m/z	0	0	0	0	0	0	0	0	0	0	0	0
9.05_270.2491m/z	0	0	0	246.8115753	0	0	0	0	0	207.307725	0	0
9.02_128.9907m/z	0	0	0	0	0	0	0	0	0	0	0	0
9.00_491.3750m/z	0	0	0	62.10254184	0	0	0	0	0	52.16261292	0	0
9.00_443.3953m/z	0	0	0	63.92173031	0	0	0	0	0	53.69062805	0	0
8.98_307.1962m/z	0	0	0	108.7978921	0	0	0	0	0	91.38405871	0	0
8.97_419.3208m/z	0	0	0	436.9981156	0	0	0	0	0	367.0536322	0	0
8.97_369.3565m/z	0	0	0	37.71358206	0	0	0	0	0	31.67726996	0	0
8.97_342.3152m/z	0	0	0	72.44762184	0	0	0	0	0	60.85189339	0	0
8.97_124.1288m/z	165.1171808	120.3662167	2.78788008	55.98369942	33.51909654	35.00105534	93.39737519	46.61508226	3.969387054	47.02313232	33.51909654	30.06866837
8.91_172.9757m/z	0	0	0	0	0	0	0	0	0	0	0	0
8.91_96.9609m/z	0	0	0	0	0	0	0	0	0	0	0	0
8.90_538.3485m/z	0	0	0	192.2209922	0	0	0	0	0	161.4547314	0	0
8.90_522.3589m/z	0	0	0	7097.511065	0	0	0	0	0	5961.50675	0	0
8.90_510.3250m/z	0	0	0	92.13579092	0	0	0	0	0	77.38883877	0	0
8.90_494.3274m/z	0	0	0	2628.816501	0	0	0	0	0	2208.056764	0	0
8.90_473.3602m/z	0	0	0	57.88103997	0	0	0	0	0	48.61679077	0	0
8.90_447.3503m/z	0	0	0	49.39405411	0	0	0	0	0	41.488204	0	0
8.90_427.3965m/z	0	0	0	214.4856697	0	0	0	0	0	180.1557977	0	0
8.90_419.3208m/z	0	0	0	491.4906831	0	0	0	0	0	412.8242982	0	0
8.90_405.2780m/z	0	0	0	44.95134049	0	0	0	0	0	37.75657654	0	0
8.90_371.2852m/z	0	0	0	87.64153862	0	0	0	0	0	73.61392173	0	0
8.90_341.3124m/z	0	0	0	1072.812725	0	0	0	0	0	901.1018429	0	0
8.90_295.2344m/z	0	0	0	37.50249582	0	0	0	0	0	31.49996948	0	0
8.86_372.3173m/z	0	0	0	332.7136661	0	0	0	0	0	279.4606092	0	0
8.86_253.2228m/z	0	0	0	28.82113915	0	0	0	0	0	24.20812225	0	0
8.85_758.5458m/z	0	0	0	476.0176818	0	0	0	0	0	399.8278548	0	0
8.85_637.2979m/z	0	0	0	89.9661138	0	0	0	0	0	75.56643304	0	0
8.83_442.3850m/z	0	0	0	8.555769611	0	0	0	0	0	7.186361221	0	0
8.83_413.2750m/z	0	0	0	1300.976767	0	0	0	0	0	1092.746697	0	0
8.83_381.3055m/z	0	0	0	373.5542431	0	0	0	0	0	313.7643776	0	0
8.83_279.2369m/z	0	0	0	115.3730903	0	0	0	0	0	96.90685227	0	0
8.83_313.2800m/z	0	0	0	284.3364908	0	0	0	0	0	238.8265257	0	0
8.83_281.2557m/z	0	0	0	35.23301551	0	0	0	0	0	29.59373474	0	0
8.79_128.9915m/z	0	0	0	0	0	0	0	0	0	0	0	0
8.69_803.5244m/z	0	0	0	53.44620945	0	0	0	0	0	44.89178467	0	0
8.69_732.5378m/z	0	0	0	95.74413971	0	0	0	0	0	80.4196471	0	0
8.69_637.2986m/z	0	0	0	97.83197381	0	0	0	0	0	82.17330933	0	0
8.69_553.2832m/z	0	0	0	119.5728203	0	0	0	0	0	100.4343873	0	0
8.69_538.3509m/z	0	0	0	404.3897722	0	0	0	0	0	339.6644731	0	0
8.69_507.3694m/z	0	0	0	317.8610799	0	0	0	0	0	266.9852792	0	0
8.69_491.3747m/z	0	0	0	26.87105336	0	0	0	0	0	22.57016079	0	0
8.69_489.3567m/z	0	0	0	30.04513776	0	0	0	0	0	25.23621167	0	0
8.69_480.3127m/z	0	0	0	423.5670843	0	0	0	0	0	355.7723276	0	0
8.69_452.2842m/z	0	0	0	5360.322593	0	0	0	0	0	4502.36696	0	0
8.69_434.2727m/z	0	0	0	61.03503829	0	0	0	0	0	51.26597048	0	0
8.69_414.2745m/z	0	0	0	123.3809603	0	0	0	0	0	103.6330089	0	0
8.69_395.2840m/z	0	0	0	590.917559	0	0	0	0	0	496.3372349	0	0
8.69_371.2840m/z	0	0	0	56.921741	0	0	0	0	0	47.81103405	0	0
8.69_367.2512m/z	0	0	0	50.76515115	0	0	0	0	0	42.63984776	0	0
8.69_341.3124m/z	2.488455704	0	0	1569.99775	0	0	1.407577515	0	0	1318.709065	0	0
8.69_313.2796m/z	0	0	0	440.7210904	0	0	0	0	0	370.1807199	0	0
8.69_307.1946m/z	0	0	0	86.62116582	0	0	0	0	0	72.75686646	0	0
8.69_293.2156m/z	0	0	0	206.5841843	0	0	0	0	0	173.5189981	0	0
8.69_279.2338m/z	0.997496549	0.229956907	0	129.2256477	0	0.275411628	0.564226927	0.08905705	0	108.5422149	0	0.23660032
8.62_510.3202m/z	0	0	0	190.8895107	0	0	0	0	0	160.3363625	0	0
8.62_293.2156m/z	0	0	0	166.8881211	0	0	0	0	0	140.1765564	0	0
8.62_270.2497m/z	0	0	0	176.6904039	0	0	0	0	0	148.409918	0	0
8.59_758.5501m/z	0	0	0	43.65545609	0	0	0	0	0	36.66810714	0	0
8.59_480.3128m/z	0	0	0	551.5658213	0	0	0	0	0	463.2840071	0	0
8.59_429.2515m/z	0	0	0	230.6844831	0	0	0	0	0	193.7618822	0	0
8.59_130.9646m/z	0	0	0	0	0	0	0	0	0	0	0	0
8.59_81.5206m/z	1.055213769	0	0	0	0	0	0.596874267	0	0	0	0	0
8.55_149.0686m/z	0	4.343397229	0	41.81819664	20.14961243	0	0	1.682098389	0	35.1249134	20.14961243	0
8.46_149.0664m/z	3.479715946	0	0	5.993375092	15.5253678	0	1.968276918	0	0	5.034095155	15.5253678	0
8.40_758.5477m/z	0	0	0	83.84614439	0	0	0	0	0	70.42600584	0	0
8.40_553.2882m/z	0	0	0	136.8123057	0	0	0	0	0	114.9145773	0	0
8.40_383.3259m/z	0	0	0	45.44499565	0	0	0	0	0	38.17121887	0	0
8.40_369.3541m/z	0	0	0	53.63125293	0	0	0	0	0	45.04721069	0	0
8.40_338.3483m/z	0	0	0	51.47008101	0	0	0	0	0	43.23194885	0	0
8.40_281.2535m/z	0	0	0	19.77623544	0	0	0	0	0	16.61091614	0	0
8.39_637.3012m/z	0	0	0	73.12259331	0	0	0	0	0	61.41883114	0	0
8.39_496.3413m/z	0	0	0	1481.344145	0	0	0	0	0	1244.245066	0	0
8.39_480.3117m/z	0	0	0	482.0872419	0	0	0	0	0	404.925941	0	0
8.39_434.2722m/z	0	0	0	62.87696036	0	0	0	0	0	52.81308055	0	0
8.39_381.3046m/z	0	0	0	419.4175858	0	0	0	0	0	352.2869842	0	0
8.39_372.3166m/z	0	0	0	185.8518294	0	0	0	0	0	156.1049958	0	0
8.39_311.2650m/z	0	0	0	588.5585567	0	0	0	0	0	494.3558068	0	0
8.39_339.2954m/z	0	0	0	210.2105815	0	0	0	0	0	176.5649661	0	0
8.39_313.2790m/z	0	0	0	184.6330965	0	0	0	0	0	155.0813293	0	0
8.39_270.2485m/z	0	0	0	87.51464755	0	0	0	0	0	73.50734043	0	0
8.39_291.2005m/z	0	0	0	14.17807987	0	0	0	0	0	11.90878296	0	0
8.39_279.2351m/z	0.00060717	0.001205554	0	78.75481976	0	0.0074428	0.000343441	0.000466884	0	66.14958191	0	0.006393953
8.34_547.3589m/z	0	0	0	24.12642846	0	0	0	0	0	20.26483154	0	0
8.34_513.3534m/z	0	0	0	141.3062912	0	0	0	0	0	118.6892703	0	0
8.34_457.2820m/z	0	0	0	37.1295204	0	0	0	0	0	31.18669128	0	0
8.34_367.2478m/z	0	0	0	91.44035554	0	0	0	0	0	76.80471249	0	0
8.34_395.2826m/z	0	0	0	257.084069	0	0	0	0	0	215.9360371	0	0
8.30_128.9902m/z	3.09078224	0	0	0	0	0	1.748279295	0	0	0	0	0
8.10_128.9892m/z	0	0	0	0	0	0	0	0	0	0	0	0
7.98_356.2928m/z	0	0	0	10.54046592	0	0	0	0	0	8.853393555	0	0
7.98_327.2575m/z	0	0	0	30.83702225	0	0	0	0	0	25.90134972	0	0
7.95_522.3586m/z	0	0	0	855.5434317	0	0	0	0	0	718.6079594	0	0
7.90_538.3508m/z	0	0	0	299.9604011	0	0	0	0	0	251.9497242	0	0
7.90_468.2775m/z	0	0	0	948.8808377	0	0	0	0	0	797.0060866	0	0
7.90_359.3205m/z	0	0	0	26.03752108	0	0	0	0	0	21.87004095	0	0
7.90_125.9859m/z	0.644139849	0	0	0	0	0	0.364353187	0	0	0	0	0
7.90_96.9611m/z	1.847469778	0	0	0	0	0	1.045008321	0	0	0	0	0
7.88_371.2846m/z	0	0	0	152.3797049	0	0	0	0	0	127.9903097	0	0
7.88_357.3061m/z	0	0	0	43.39047968	0	0	0	0	0	36.44554198	0	0
7.88_286.2459m/z	0	0	0	27.61334861	0	0	0	0	0	23.1936467	0	0
7.88_251.2061m/z	0	0	0	19.52953531	0	0	0	0	0	16.40370202	0	0
7.86_404.3033m/z	0	0	0	72.19371151	0	0	0	0	0	60.6386231	0	0
7.86_295.2348m/z	0	0	0	47.40372803	0	0	0	0	0	39.81644298	0	0
7.83_513.3540m/z	0	0	0	93.24385492	0	0	0	0	0	78.31954968	0	0
7.84_367.2475m/z	0	0	0	112.1334824	0	0	0	0	0	94.18576545	0	0
7.83_335.2260m/z	0	0	0	94.54462461	0	0	0	0	0	79.41212245	0	0
7.81_494.3272m/z	0	0	0	765.3971688	0	0	0	0	0	642.8902113	0	0
7.81_441.2993m/z	0	0	0	130.2315217	0	0	0	0	0	109.387092	0	0
7.81_381.3050m/z	0	0	0	176.5114745	0	0	0	0	0	148.2596275	0	0
7.79_293.2158m/z	0	0	0	135.1004451	0	0	0	0	0	113.4767115	0	0
7.78_425.2561m/z	0	0	0	96.67719866	0	0	0	0	0	81.2033637	0	0
7.78_351.2190m/z	0	0	0	65.551231	0	0	0	0	0	55.05931622	0	0
7.78_249.1561m/z	0	0	0	23.22004898	0	0	0	0	0	19.50352418	0	0
7.78_284.2318m/z	0	0	0	51.23435427	0	0	0	0	0	43.03395176	0	0
7.66_522.3585m/z	0	0	0	519.997205	0	0	0	0	0	436.7681599	0	0
7.66_452.2842m/z	0	0	0	467.799257	0	0	0	0	0	392.924844	0	0
7.66_425.2574m/z	0	0	0	57.92482112	0	0	0	0	0	48.65356445	0	0
7.66_311.2645m/z	0	0	0	110.9304392	0	0	0	0	0	93.17527735	0	0
7.66_339.2943m/z	0	0	0	19.9547935	0	0	0	0	0	16.76089478	0	0
7.66_335.2237m/z	0	0	0	42.20179297	0	0	0	0	0	35.44711256	0	0
7.66_125.9839m/z	0	0	0	0	0	0	0	0	0	0	0	0
7.60_480.3102m/z	0	0	0	33.36897407	0	0	0	0	0	28.02804565	0	0
7.60_307.1934m/z	0	0	0	18.66237763	0	0	0	0	0	15.67533875	0	0
7.60_172.9758m/z	0	0	0	0	0	0	0	0	0	0	0	0
7.52_496.3390m/z	0	0	0	377.667703	0	0	0	0	0	317.2194506	0	0
7.52_293.2143m/z	0	0	0	63.72446081	0	0	0	0	0	53.52493286	0	0
7.52_441.2996m/z	0	0	0	160.5792612	0	0	0	0	0	134.8774719	0	0
7.52_414.2791m/z	0	0	0	71.88190496	0	0	0	0	0	60.37672329	0	0
7.52_311.2639m/z	0	0	0	206.9777285	0	0	0	0	0	173.8495529	0	0
7.52_339.2943m/z	0	0	0	40.98258761	0	0	0	0	0	34.42304921	0	0
7.52_341.3120m/z	0	0	0	119.339597	0	0	0	0	0	100.238493	0	0
7.52_335.2247m/z	0	0	0	100.5162487	0	0	0	0	0	84.427948	0	0
7.52_307.1959m/z	0	0	0	72.40949619	0	0	0	0	0	60.81987	0	0
7.52_149.0659m/z	0	5.680974298	0	13.72469987	12.50810999	0	0	2.200111389	0	11.52796948	12.50810999	0
7.51_386.2954m/z	0	0	0	36.42962095	0	0	0	0	0	30.59881544	0	0
7.47_419.3199m/z	0	0	0	23.50175685	0	0	0	0	0	19.74014282	0	0
7.40_96.9606m/z	3.360879997	0	0	0	0	0	1.901058197	0	0	0	0	0
7.40_126.9692m/z	0	0	0	0	0	0	0	0	0	0	0	0
7.40_81.5191m/z	1.114046556	0	0	0	0	0	0.63015262	0	0	0	0	0
7.35_522.3580m/z	0	0	0	577.7671004	0	0	0	0	0	485.2915955	0	0
7.35_494.3274m/z	0	0	0	336.5180764	0	0	0	0	0	282.6560981	0	0
7.35_468.2768m/z	0	0	0	157.2284294	0	0	0	0	0	132.0629633	0	0
7.35_441.3010m/z	0	0	0	101.9844788	0	0	0	0	0	85.66117802	0	0
7.35_419.3198m/z	0	0	0	36.42493457	0	0	0	0	0	30.59487915	0	0
7.35_341.3117m/z	0	0	0	129.5783749	0	0	0	0	0	108.8384857	0	0
7.30_425.2584m/z	0	0	0	61.13623194	0	0	0	0	0	51.35096741	0	0
7.30_372.3168m/z	0	0	0	101.5644893	0	0	0	0	0	85.30841064	0	0
7.25_803.5122m/z	0	0	0	19.92085917	0	0	0	0	0	16.73239186	0	0
7.25_496.3422m/z	0	0	0	223.2115913	0	0	0	0	0	187.4850769	0	0
7.25_480.3114m/z	0	0	0	82.75527111	0	0	0	0	0	69.50973415	0	0
7.25_429.2502m/z	0	0	0	140.8506945	0	0	0	0	0	118.3065948	0	0
7.25_321.2446m/z	0	0	0	18.26131687	0	0	0	0	0	15.33847046	0	0
7.25_311.2641m/z	0	0	0	48.03069938	0	0	0	0	0	40.34306335	0	0
7.25_165.9889m/z	7.473986051	0	0	0	0	0	4.227607787	0	0	0	0	0
7.22_538.3491m/z	0	0	0	34.32031481	0	0	0	0	0	28.82711792	0	0
7.22_468.2799m/z	0	0	0	114.6889943	0	0	0	0	0	96.33225049	0	0
7.22_386.2933m/z	0	0	0	22.08215765	0	0	0	0	0	18.54776001	0	0
7.22_388.3112m/z	0	0	0	17.74851428	0	0	0	0	0	14.90774536	0	0
7.22_270.2498m/z	0	0	0	32.07621877	0	0	0	0	0	26.94220452	0	0
7.22_293.2137m/z	0	0	0	27.44322287	0	0	0	0	0	23.05075073	0	0
7.16_96.9616m/z	2.780167498	0	0	0	0	0	1.572582245	0	0	0	0	0
7.11_468.2779m/z	0	0	0	191.9650792	0	0	0	0	0	161.239779	0	0
7.11_425.2568m/z	0	0	0	89.50385471	0	0	0	0	0	75.17816162	0	0
7.11_386.2962m/z	0	0	0	21.97501199	0	0	0	0	0	18.45776373	0	0
7.10_522.3587m/z	0	0	0	413.7072583	0	0	0	0	0	347.490633	0	0
7.10_496.3410m/z	0	0	0	234.9362186	0	0	0	0	0	197.3330989	0	0
7.10_480.3108m/z	0	0	0	78.90376649	0	0	0	0	0	66.27468872	0	0
7.10_429.2502m/z	0	0	0	131.1667212	0	0	0	0	0	110.1726065	0	0
7.10_311.2651m/z	0	0	0	93.20595927	0	0	0	0	0	78.28771949	0	0
7.00_386.2956m/z	0	0	0	42.3253868	0	0	0	0	0	35.55092437	0	0
6.93_307.1948m/z	0	0	0	29.37329936	0	0	0	0	0	24.67190552	0	0
6.91_494.3273m/z	0	0	0	1005.921822	0	0	0	0	0	844.9172783	0	0
6.91_321.2433m/z	0	0	0	44.99948401	0	0	0	0	0	37.79701436	0	0
6.91_341.3113m/z	0	0	0	162.3427566	0	0	0	0	0	136.3587081	0	0
6.91_311.2652m/z	0	0	0	254.0068563	0	0	0	0	0	213.351353	0	0
6.89_496.3406m/z	0	0	0	586.5644489	0	0	0	0	0	492.6808693	0	0
6.89_429.2503m/z	0	0	0	527.0971588	0	0	0	0	0	442.7317184	0	0
6.89_414.2767m/z	0	0	0	115.2495014	0	0	0	0	0	96.80304468	0	0
6.89_397.2929m/z	0	0	0	231.8855835	0	0	0	0	0	194.7707385	0	0
6.89_393.2910m/z	0	0	0	102.5795577	0	0	0	0	0	86.1610105	0	0
6.83_172.9760m/z	3.5281785	0	0	0	0	0	1.995689422	0	0	0	0	0
6.83_125.9852m/z	0	0	0	2.029513232	0	0	0	0	0	1.704676009	0	0
6.81_441.3012m/z	0	0	0	104.0548373	0	0	0	0	0	87.40016174	0	0
6.81_425.2585m/z	0	0	0	51.48772149	0	0	0	0	0	43.24676585	0	0
6.81_381.3052m/z	0	0	0	1164.597327	0	0	0	0	0	978.1957031	0	0
6.77_468.2773m/z	0	0	0	155.2343076	0	0	0	0	0	130.388014	0	0
6.71_468.2778m/z	0	0	0	142.5735092	0	0	0	0	0	119.7536615	0	0
6.71_130.9698m/z	5.544473104	0	0	0	0	0	3.136192322	0	0	0	0	0
6.67_411.2749m/z	0	0	0	95.97616177	0	0	0	0	0	80.61453247	0	0
6.67_321.2419m/z	0	0	0	24.68300259	0	0	0	0	0	20.73232224	0	0
6.65_397.2882m/z	0	0	0	55.62230864	0	0	0	0	0	46.71958457	0	0
6.65_311.2643m/z	0	0	0	58.56442858	0	0	0	0	0	49.19079845	0	0
6.59_149.0668m/z	0	10.15798962	0	3.106951089	4.461509705	0	0	3.933957009	0	2.6096627	4.461509705	0
6.57_496.3411m/z	0	0	0	234.65292	0	0	0	0	0	197.0951442	0	0
6.57_452.2834m/z	0	0	0	1803.634047	0	0	0	0	0	1514.950304	0	0
6.57_372.3176m/z	0	0	0	1025.188561	0	0	0	0	0	861.1002464	0	0
6.57_371.2881m/z	0	0	0	58.13310217	0	0	0	0	0	48.82850872	0	0
6.57_321.2434m/z	0	0	0	38.80315288	0	0	0	0	0	32.59244764	0	0
6.57_301.1491m/z	0	0	0	40.65383835	0	0	0	0	0	34.14691848	0	0
6.55_425.2603m/z	0	0	0	65.1642028	0	0	0	0	0	54.73423448	0	0
6.49_149.0654m/z	0	5.281495855	0	3.002842127	6.215766907	0	0	2.045402527	0	2.522217077	6.215766907	0
6.44_125.9875m/z	3.552935731	0	0	37.61969214	0	0	2.009693176	0	0	31.59840775	0	0
6.28_522.3569m/z	0	0	0	1100.474287	0	0	0	0	0	924.3359858	0	0
6.28_496.3414m/z	0	0	0	359.8836435	0	0	0	0	0	302.2818493	0	0
6.28_452.2829m/z	0	0	0	1708.110966	0	0	0	0	0	1434.716334	0	0
6.28_419.3225m/z	0	0	0	52.76705652	0	0	0	0	0	44.32133472	0	0
6.28_311.2644m/z	0	0	0	113.0505804	0	0	0	0	0	94.95607576	0	0
6.28_199.1407m/z	0	0	0	95.63219699	0	0	0	0	0	80.32562157	0	0
6.27_386.2954m/z	0	0	0	61.82824361	0	0	0	0	0	51.93221796	0	0
6.25_142.0026m/z	0	0	0	0	0	0	0	0	0	0	0	0
6.23_235.1695m/z	1.590231346	0	2.992045782	0	1.245498657	1.681825253	0.899503207	0	4.26007843	0	1.245498657	1.4448206
6.23_128.9934m/z	0	0	0	1.521708968	0	0	0	0	0	1.278149228	0	0
6.23_81.5220m/z	6.697160499	0	0	8.760453402	0	0	3.788201862	0	0	7.358283997	0	0
6.16_130.9679m/z	8.654955009	0	0	0	0	0	4.895614594	0	0	0	0	0
6.16_89.5092m/z	172.4834499	0	0	0.96251765	0	0	97.56405365	0	0	0.808460236	0	0
6.08_112.9824m/z	0	0	0	26.62507917	0	0	0	0	0	22.36355642	0	0
6.06_429.2491m/z	0	0	0	646.7724385	0	0	0	0	0	543.2521658	0	0
6.06_397.2872m/z	0	0	0	309.6263315	0	0	0	0	0	260.0685575	0	0
6.06_353.2694m/z	0	0	0	23.86639387	0	0	0	0	0	20.04641724	0	0
6.06_301.1486m/z	0	0	0	225.0208725	0	0	0	0	0	189.0047706	0	0
6.04_452.2823m/z	0	0	0	1348.974747	0	0	0	0	0	1133.062279	0	0
5.93_270.2517m/z	0	0	0	151.5818798	0	0	0	0	0	127.3201819	0	0
5.84_73.5310m/z	0	0	0	11.19860382	0	0	0	0	0	9.406192063	0	0
5.79_84.9603m/z	0	0	0	105.8797839	0	0	0	0	0	88.93301336	0	0
5.77_104.0080m/z	0	0	0	0	0	0	0	0	0	0	0	0
5.71_110.0087m/z	0	0	0	8.842599309	0	0	0	0	0	7.4272819	0	0
5.62_81.5239m/z	3.597085717	0	0	17.10519027	0	0	2.034666305	0	0	14.36738968	0	0
5.60_139.9999m/z	0	0	0	20.75708173	0	0	0	0	0	17.43477139	0	0
5.57_174.9953m/z	0	0	0	101.5818746	0	0	0	0	0	85.32301329	0	0
5.55_365.1125m/z	0	0	0	292.1976673	0	0	0	0	0	245.4294681	0	0
5.52_295.0862m/z	0	0	0	58.34753136	0	0	0	0	0	49.00861708	0	0
5.38_124.9565m/z	0	0	0	0	0	0	0	0	0	0	0	0
5.38_112.9784m/z	0	0	0	78.07470512	0	0	0	0	0	65.57832419	0	0
5.38_98.9755m/z	1.581964753	0	0	3.507905483	0	0	0.894827267	0	0	2.94644165	0	0
5.37_132.0032m/z	0	0	0	11.13462777	0	0	0	0	0	9.352455812	0	0
5.33_73.5310m/z	0	0	0	1.324515955	0	0	0	0	0	1.112518281	0	0
5.25_365.1122m/z	0	0	0	102.340945	0	0	0	0	0	85.96058935	0	0
5.20_403.0164m/z	0	0	0	48.650957	0	0	0	0	0	40.86404458	0	0
5.18_155.9804m/z	48.41071534	0	0	0	0	0	27.38318157	0	0	0	0	0
5.11_235.1719m/z	2.581201009	0	4.996697219	0	4.397930977	4.311073426	1.460038246	0	7.114303589	0	4.397930977	3.703552246
5.08_149.0629m/z	0	0	0	2.76372812	2.18473053	0	0	0	0	2.321374872	2.18473053	0
4.88_149.0683m/z	0	6.454204978	0	4.109648182	3.695121706	0	0	2.499565944	0	3.451871388	3.695121706	0
4.58_110.0115m/z	0	0	0	6.305221127	0	0	0	0	0	5.296028137	0	0
4.57_191.0443m/z	0	0	0	26.44983388	0	0	0	0	0	22.21636032	0	0
4.57_139.0542m/z	0	0	0	22.43109068	0	0	0	0	0	18.84084396	0	0
4.55_174.9958m/z	0	0	0	40.06713445	0	0	0	0	0	33.65412047	0	0
4.55_125.9903m/z	16.5223105	0	0	108.2854517	0	0	9.345729045	0	0	90.95363784	0	0
4.52_403.2196m/z	0	0	0	36.55048263	0	0	0	0	0	30.7003324	0	0
4.37_503.7625m/z	0	0	0	31.56014091	0	0	0	0	0	26.50872838	0	0
4.37_191.0442m/z	0	0	0	18.49174015	0	0	0	0	0	15.53201294	0	0
4.35_295.0842m/z	0	0	0	22.22341998	0	0	0	0	0	18.66641235	0	0
4.26_81.5236m/z	5.741013943	0	0	27.19857897	0	0	3.247364269	0	0	22.84526373	0	0
4.13_503.7687m/z	0	0	0	50.13910465	0	0	0	0	0	42.1140042	0	0
4.13_403.2201m/z	0	0	0	24.0411738	0	0	0	0	0	20.19322246	0	0
4.13_174.9979m/z	0	0	0	16.7293586	0	0	0	0	0	14.05171239	0	0
4.13_84.9628m/z	0	0	0	13.23185312	0	0	0	0	0	11.11400616	0	0
4.11_81.5225m/z	2.124461673	0	0	11.83690113	0	0	1.201686844	0	0	9.942325607	0	0
3.89_128.9956m/z	12.57490606	0	0	7.024714674	0	0	7.11290741	0	0	5.90036191	0	0
3.79_782.5798m/z	0	0	0	0	0	0	0	0	0	0	0	0
3.79_608.3870m/z	0	0	0	0	0	0	0	0	0	0	0	0
3.79_523.2414m/z	0	0	0	0	0	0	0	0	0	0	0	0
3.79_359.1810m/z	0	0	0	0	0	0	0	0	0	0	0	0
3.77_337.1711m/z	0	0	0	0	0	0	0	0	0	0	0	0
3.77_393.2050m/z	0	0	0	0	0	0	0	0	0	0	0	0
3.77_340.1908m/z	0	0	0	0	0	0	0	0	0	0	0	0
3.77_81.5211m/z	7.08851904	0	0	25.57366791	0	0	4.009571075	0	0	21.4804306	0	0
3.75_525.2836m/z	0	0	0	0	0	0	0	0	0	0	0	0
3.75_362.1978m/z	0	0	0	0	0	0	0	0	0	0	0	0
3.75_136.0610m/z	0	0	0	0.792685254	0	0	0	0	0	0.665810655	0	0
3.65_172.9765m/z	38.63760517	0	0	0.161189266	0	0	21.85509036	0	0	0.135389842	0	0
3.63_128.9904m/z	17.52582353	0	0	5.55289574	0	0	9.913359154	0	0	4.664117482	0	0
3.58_137.1359m/z	1.975717445	3.668196316	0.976869537	0	0	0	1.117550715	1.420608521	1.390868038	0	0	0
3.55_403.0176m/z	0	0	0	20.44371788	0	0	0	0	0	17.17156353	0	0
3.55_191.0423m/z	0	0	0	49.48688788	0	0	0	0	0	41.5661791	0	0
3.55_155.9781m/z	409.719837	0	0	0	0	0	231.755152	0	0	0	0	0
3.43_673.3496m/z	0	0	0	0	0	0	0	0	0	0	0	0
3.37_149.0647m/z	0	0	0	5.034105264	13.33070792	0	0	0	0	4.228362905	13.33070792	0
3.30_128.9906m/z	0	0	0	0	0	0	0	0	0	0	0	0
3.18_541.2586m/z	0	0	0	0	0	0	0	0	0	0	0	0
3.18_453.2051m/z	0	0	0	0	0	0	0	0	0	0	0	0
3.13_629.3134m/z	0	0	0	0	0	0	0	0	0	0	0	0
3.11_525.2841m/z	0	0	0	0	0	0	0	0	0	0	0	0
3.11_214.9154m/z	0	0	0	0	0	0	0	0	0	0	0	0
3.11_132.0037m/z	8.934156838	0	0	11.85816034	0	0	5.05354315	0	0	9.96018213	0	0
3.09_613.3390m/z	0	0	0	0	0	0	0	0	0	0	0	0
3.09_481.2573m/z	0	0	0	0	0	0	0	0	0	0	0	0
3.09_393.2055m/z	0	0	0	8.209293199	0	0	0	0	0	6.895340686	0	0
3.09_191.0369m/z	0	0	0	16.75549158	0	0	0	0	0	14.07366262	0	0
3.09_162.9719m/z	0	0	0	0	0	0	0	0	0	0	0	0
3.09_98.9753m/z	0	0	0	8.637198356	0	0	0	0	0	7.254756749	0	0
3.01_608.3852m/z	0	0	0	0	0	0	0	0	0	0	0	0
3.01_227.1013m/z	0	0	0	0	0	0	0	0	0	0	0	0
3.01_126.0261m/z	0	0	0	0	0	0	0	0	0	0	0	0
2.99_293.1402m/z	0	0	0	0	0	0	0	0	0	0	0	0
2.99_162.0362m/z	0	0	0	0	0	0	0	0	0	0	0	0
2.94_520.3293m/z	0	0	0	0	0	0	0	0	0	0	0	0
2.93_128.9916m/z	0	0	0	2.59600418	0	0	0	0	0	2.180496275	0	0
2.82_503.7657m/z	0	0	0	42.33938567	0	0	0	0	0	35.56268263	0	0
2.81_96.9614m/z	5.343886261	0	0	0	0	0	3.022731781	0	0	0	0	0
2.62_503.5134m/z	0	0	0	33.07882007	0	0	0	0	0	27.78433275	0	0
2.48_128.9906m/z	8.608818367	0	0	5.079713811	0	0	4.869517726	0	0	4.266671499	0	0
2.31_139.9971m/z	36.75774794	0	0	8.547615464	0	0	20.7917623	0	0	7.1795122	0	0
2.28_481.2557m/z	0	0	0	0	0	0	0	0	0	0	0	0
2.26_569.3097m/z	0	0	0	0	0	0	0	0	0	0	0	0
2.26_289.1246m/z	0	0	0	0	0	0	0	0	0	0	0	0
2.12_235.1698m/z	13.66890457	0	9.160035688	0	7.921157837	0	7.731719996	0	13.04206997	0	7.921157837	0
2.04_84.9624m/z	0	0	0	19.12653501	0	0	0	0	0	16.06520462	0	0
2.01_336.0175m/z	0	0	0	37.98910239	0	0	0	0	0	31.90869141	0	0
1.96_504.0145m/z	0	0	0	49.09532611	0	0	0	0	0	41.23728943	0	0
1.91_155.0042m/z	13.30359386	0	0	0	0	0	7.525084556	0	0	0	0	0
1.87_193.9370m/z	20.18017722	0	0	0	0	0	11.4147757	0	0	0	0	0
1.84_403.4179m/z	0	0	0	17.1328714	0	0	0	0	0	14.39064026	0	0
1.84_166.0476m/z	0	0	0	0	0	0	0	0	0	0	0	0
1.82_564.3549m/z	0	0	0	0	0	0	0	0	0	0	0	0
1.82_400.1777m/z	0	0	0	0	0	0	0	0	0	0	0	0
1.82_337.1704m/z	0	0	0	10.68805017	0	0	0	0	0	8.977355957	0	0
1.80_673.3409m/z	0	0	0	0	0	0	0	0	0	0	0	0
1.80_497.2318m/z	0	0	0	0	0	0	0	0	0	0	0	0
1.80_139.9890m/z	11.39033652	0	0	0	0	0	6.442863958	0	0	0	0	0
1.80_126.9639m/z	1.332864266	0	0	0	0	0	0.753925323	0	0	0	0	0
1.80_113.9649m/z	55.38137595	20.75729638	0	16.18339154	0	0	31.32608686	8.038826048	0	13.59313103	0	0
1.79_613.3377m/z	0	0	0	0	0	0	0	0	0	0	0	0
1.79_569.3098m/z	0	0	0	0	0	0	0	0	0	0	0	0
1.79_481.2561m/z	0	0	0	2.870462861	0	0	0	0	0	2.411026001	0	0
1.79_453.2044m/z	0	0	0	3.3712756	0	0	0	0	0	2.831680298	0	0
1.79_403.0184m/z	0	0	0	23.6298485	0	0	0	0	0	19.84773254	0	0
1.79_393.2020m/z	0	0	0	0	0	0	0	0	0	0	0	0
1.77_503.7638m/z	0	0	0	45.43996354	0	0	0	0	0	38.16699219	0	0
1.77_403.2142m/z	0	0	0	77.27118381	0	0	0	0	0	64.90341187	0	0
1.77_336.0155m/z	0	0	0	21.8324233	0	0	0	0	0	18.33799732	0	0
1.77_84.9624m/z	0	0	0	15.10504575	0	0	0	0	0	12.68738172	0	0
1.63_503.5116m/z	0	0	0	40.40821976	0	0	0	0	0	33.94061279	0	0
1.56_403.2163m/z	0	0	0	36.65083411	0	0	0	0	0	30.78462195	0	0
1.56_403.0167m/z	0	0	0	37.60388335	0	0	0	0	0	31.58512926	0	0
1.42_149.0665m/z	0	10.23420397	0	7.722709515	23.19357375	0	0	3.963473082	0	6.486637988	23.19357375	0
1.19_149.0666m/z	0	21.22513413	0	10.50504148	6.543014467	0	0	8.22000891	0	8.823639035	6.543014467	0
1.04_403.4188m/z	0	0	0	16.80898145	0	0	0	0	0	14.11859107	0	0
1.01_365.1143m/z	0	0	0	39.24268216	0	0	0	0	0	32.96162731	0	0
0.99_174.9972m/z	0	0	0	14.67344267	0	0	0	0	0	12.32485962	0	0
0.80_403.2182m/z	0	0	0	28.30405835	0	0	0	0	0	23.77380371	0	0
0.79_365.1110m/z	0	0	0	34.78873677	0	0	0	0	0	29.2205658	0	0
0.79_174.9956m/z	0	0	0	11.60763603	0	0	0	0	0	9.749755919	0	0
0.38_179.0917m/z	0	0	0	0	20.77822496	0	0	0	0	0	20.77822496	0
0.17_149.0678m/z	0	3.873372762	0	0	12.13520324	0	0	1.500068665	0	0	12.13520324	0
0.16_403.0178m/z	0	0	0	27.46173449	0	0	0	0	0	23.06629944	0	0
0.16_295.0836m/z	0	0	0	32.09300684	0	0	0	0	0	26.95630555	0	0
0.12_69.9966m/z	8.679321034	0	0	0	0	0	4.909397066	0	0	0	0	0
0.07_125.9902m/z	78.95123746	0	0	140.2747713	0	0	44.6582137	0	0	117.822852	0	0
