# Supplementary material for: Transgenic Tobacco Plants Expressing Synthetic Peptides: A Functional and Structural Analysis for Pathogen Resistance
Source: Plant Biotechnol J. 2025 Sep 15;24(2):526–46. doi: 10.1111/pbi.70287 (PMC12906832; doi:10.1111/pbi.70287)
Supplement: Supplementary file 4 — Table S6. [file PBI-24-526-s002.csv]

Supplementary table S6: Raw peak intensity file for Control and KG18 groups;
where Column A represents the Compound IDs (retention time followed by m/z), Columns B-G columns represents Normalized (by Waters Xevo G2-XS) and Columns H-M represents the raw peak intensity
	Normalised intensity						Raw intensity
Compound	C1_POS	C2_POS	C3_POS	K1_POS	K2_POS	K3_POS	C1_POS	C2_POS	C3_POS	K1_POS	K2_POS	K3_POS
2.06_142.9945n	101.8329704	0	0	0	0	0	53.91238828	0	0	0	0	0
1.89_142.9934n	41.96613559	2.704605128	0	0	0	0	22.21770206	0.842796326	0	0	0	0
2.11_154.9718n	75.13026311	0	0	0	0	0	39.77544699	0	0	0	0	0
1.67_154.9720n	42.874706	0	0	0	0	0	22.6987172	0	0	0	0	0
0.11_121.0290m/z	1.213132988	0	10.13398926	5.242673033	6.668840242	0	0.642256594	0	10.13398926	2.107339776	3.968639374	0
0.14_226.9553m/z	0	218.4804641	0	0	0	0	0	68.08185434	0	0	0	0
0.14_245.0850m/z	0	165.7682939	0	13.07166538	0	0	0	51.65593586	0	5.254273959	0	0
0.17_130.9697m/z	16.09965677	0	0	0	0	0	8.523476663	0	0	0	0	0
0.19_98.9668m/z	17.58493255	0	0	0	0	0	9.309811033	0	0	0	0	0
0.29_223.0936m/z	2.211162543	0	3.382859534	0	1.593835023	4.376169216	1.170633176	0	3.382859534	0	0.948494221	3.179719788
0.36_125.9899m/z	33.56212304	0	0	3.937519959	0	0	17.76845163	0	0	1.58272171	0	0
0.40_261.1537m/z	23.22652882	25.56299072	24.58115402	43.50765858	28.48189742	5.79087251	12.29658366	7.965818903	24.58115402	17.48829632	16.94963074	4.207641661
0.63_245.0846m/z	0	340.562647	0	13.40461807	0	0	0	106.1245298	0	5.3881073	0	0
0.72_261.1481m/z	5.443500807	7.063503024	18.08772284	17.64384618	10.03246024	3.276192502	2.881896973	2.201095581	18.08772284	7.092103326	5.97033596	2.380477905
0.87_137.1304m/z	0	0	2.723831177	0	6.538837933	0	0	0	2.723831177	0	3.891274755	0
0.91_261.1504m/z	1.936358449	0	3.489179325	17.72318258	3.532099788	0	1.025146455	0	3.489179325	7.123993309	2.101959229	0
0.99_81.5237m/z	8.080781336	0	0	0	0	0	4.278125437	0	0	0	0	0
1.09_81.5237m/z	10.45147659	0	0	0	0	0	5.533218384	0	0	0	0	0
1.21_235.1703m/z	4.523624501	0	7.675972044	0	4.777875593	13.97231389	2.394896266	0	7.675972044	0	2.843322754	10.15226806
1.24_124.9615m/z	13.18084583	0	0	0	0	0	6.978200433	0	0	0	0	0
1.37_81.5239m/z	10.79154407	0	0	0	0	0	5.713256836	0	0	0	0	0
1.45_165.9886m/z	69.63678134	0	0	0	0	0	36.86708911	0	0	0	0	0
1.55_81.5235m/z	22.29306958	0	0	0	0	0	11.80239188	0	0	0	0	0
1.57_153.1303m/z	7.360120935	0	5.423963482	4.877388239	10.7983477	4.046892625	3.896593569	0	5.423963482	1.960510254	6.426117033	2.940467775
1.74_81.5238m/z	10.63711009	0	0	0	0	0	5.631496429	0	0	0	0	0
1.82_153.1302m/z	6.882367586	0	8.558735341	5.428772494	6.069548182	1.702934652	3.643661499	0	8.558735341	2.182144135	3.611999542	1.237350464
1.89_223.0966m/z	1.845390754	0	12.63491226	0	2.968159701	10.85499788	0.976986358	0	12.63491226	0	1.766357422	7.887229639
2.11_261.1533m/z	16.7357647	8.193802382	20.93840042	23.53933686	18.28509601	5.825375949	8.860244781	2.553314149	20.93840042	9.461849054	10.88149503	4.232711822
2.13_68.9960m/z	48.63313642	0	0	0	0	0	25.74734414	0	0	0	0	0
2.30_81.5244m/z	23.55998452	0	0	0	0	0	12.4731217	0	0	0	0	0
2.38_68.9968m/z	48.83420572	7.878432204	0	0	0	0	25.8537942	2.455039978	0	0	0	0
2.55_165.9887m/z	88.15996801	0	0	0	0	0	46.67363043	0	0	0	0	0
2.71_149.0692m/z	0	10.5034172	0	5.395096664	0	0	0	3.273025453	0	2.168607831	0	0
2.83_125.9909m/z	16.20978974	0	0	0	0	0	8.581783235	0	0	0	0	0
3.00_125.9909m/z	22.39601713	0	0	0	0	0	11.85689435	0	0	0	0	0
3.39_97.9729m/z	4.603376405	0	0	0	0	0	2.4371185	0	0	0	0	0
3.64_261.1531m/z	11.55794246	0	7.38071682	27.92329603	1.611898407	2.812452116	6.119003296	0	7.38071682	11.22402104	0.959243774	2.043524645
3.97_125.9900m/z	18.94824581	0	0	0	0	0	10.03157604	0	0	0	0	0
4.02_153.1305m/z	6.817778109	3.003473606	10.12184968	11.26399416	2.296298189	2.119517438	3.609466553	0.935928315	10.12184968	4.527664185	1.366531372	1.540039063
4.18_165.9893m/z	53.17345263	0	0	0	0	0	28.15107733	0	0	0	0	0
4.20_155.9798m/z	84.31463883	0	0	0	0	0	44.63783712	0	0	0	0	0
4.41_161.0978m/z	1.427756005	0	10.40633944	0	0	4.469523576	0.755882263	0	10.40633944	0	0	3.247550964
4.49_153.1283m/z	7.22306366	6.636951279	6.3096008	7.369645333	10.64299096	8.724126167	3.824032738	2.068175533	6.3096008	2.962295502	6.33366394	6.338940575
4.57_223.0956m/z	0	0	6.656376045	0	12.5259527	8.198028562	0	0	6.656376045	0	7.454218019	5.956678628
4.80_155.9800m/z	72.50094716	0	0	0	0	0	38.38343513	0	0	0	0	0
5.17_155.9802m/z	51.70918032	0	0	0	0	0	27.37586261	0	0	0	0	0
5.39_223.0960m/z	0	0	11.13991745	2.902141664	6.596207587	16.22062698	0	0	11.13991745	1.166542053	3.925415544	11.78588991
5.92_121.0299m/z	9.382085623	0	0.671005249	2.936223248	14.30057808	11.89864696	4.96706166	0	0.671005249	1.180241454	8.510300917	8.645543925
6.27_121.0284m/z	9.792044813	3.030760425	14.40784454	11.89644439	21.10476038	17.37923407	5.184102162	0.944431305	14.40784454	4.78188327	12.5594826	12.62773255
6.43_153.1295m/z	9.496671668	0	5.774158766	2.911309259	2.094572424	1.052786622	5.027725778	0	5.774158766	1.170227051	1.24648399	0.764953613
6.51_169.9810m/z	14.5617134	0	0	0	0	0	7.709259033	0	0	0	0	0
6.65_68.9965m/z	88.93893977	0	0	0	0	0	47.08603348	0	0	0	0	0
6.90_68.9963m/z	175.4860207	0	0	0	0	0	92.90576962	0	0	0	0	0
7.10_121.0293m/z	6.651130439	2.984364427	7.118571734	2.968637947	4.202438165	7.645472807	3.521239981	0.929973602	7.118571734	1.193270835	2.500878858	5.555192218
7.28_68.9960m/z	26.16735581	0	0	0	0	0	13.85351563	0	0	0	0	0
7.43_153.1283m/z	21.72821751	13.44044311	8.019256126	8.614198608	38.13898039	8.044056682	11.50334803	4.188247651	8.019256126	3.462554932	22.69657898	5.844802827
7.65_68.9961m/z	188.5928649	0	0	0	0	0	99.8447921	0	0	0	0	0
7.77_153.1307m/z	5.640814309	3.121336675	1.244949341	2.13622043	3.528510049	2.463540593	2.986358643	0.97265625	1.244949341	0.858673096	2.099822968	1.790005912
8.11_153.1284m/z	26.79705992	11.40832307	21.13644084	5.931817127	36.75731917	12.74451438	14.18689344	3.555007964	21.13644084	2.384347469	21.87434979	9.26015027
8.31_128.9553m/z	1475.450844	0	0	0	0	0	781.132854	0	0	0	0	0
8.56_153.1295m/z	48.51250871	10.36787752	14.87226187	5.53904936	13.17338818	21.85290359	25.68348145	3.230789214	14.87226187	2.226470917	7.839508086	15.87829596
8.60_223.0921m/z	1.071807751	0	2.667732239	0	1.633017098	4.669391785	0.567436218	0	2.667732239	0	0.971811547	3.392774987
9.13_153.1295m/z	6.035527779	11.38800178	3.726238378	11.91615999	4.782003735	5.703714852	3.195327759	3.548675537	3.726238378	4.78980813	2.845779419	4.144313002
9.18_161.0955m/z	9.830157476	0	11.02604609	1.796487965	1.479772224	2.994946137	5.204279759	0	11.02604609	0.722114563	0.880615234	2.176124603
9.28_121.0300m/z	11.41699509	10.10742326	3.399013564	18.49435319	10.15843427	14.12200042	6.044382973	3.149627686	3.399013564	7.4339723	6.045303345	10.26103013
9.30_68.9963m/z	150.394016	0	0	0	0	0	79.6215661	0	0	0	0	0
9.57_153.1265m/z	7.588067482	11.72391742	6.33493042	7.268820696	10.74550848	5.71244793	4.017272979	3.653351989	6.33493042	2.921768129	6.39467231	4.150658446
9.96_121.0279m/z	3.582421079	3.780434321	8.446508213	4.308162213	12.60435653	10.73775731	1.896604562	1.178041158	8.446508213	1.731704712	7.500876285	7.802042767
10.08_235.1705m/z	13.50488743	5.451316359	6.9865136	0	11.16701295	11.98813085	7.149754467	1.698713557	6.9865136	0	6.645510416	8.710562823
10.18_121.0303m/z	6.292768901	6.317567999	4.104382631	1.956133183	5.174305423	5.281137536	3.331516296	1.968650818	4.104382631	0.7862854	3.079238892	3.837268784
10.20_235.1705m/z	4.810940739	2.484719925	12.21358444	0	10.40967401	15.23749213	2.547007164	0.774276733	12.21358444	0	6.194816589	11.07154519
10.35_121.0303m/z	7.443324686	0	4.310371035	8.603873201	7.961982508	7.391919029	3.940643281	0	4.310371035	3.458404541	4.738190769	5.370960319
10.76_153.1303m/z	14.59004515	13.13156094	4.567223272	15.36883747	19.01016283	5.134949318	7.724258423	4.091995239	4.567223272	6.177643027	11.31298367	3.731048584
10.88_68.9965m/z	31.7831386	0	0	0	0	0	16.82662209	0	0	0	0	0
10.98_235.1683m/z	9.99013805	8.886608768	10.27937083	2.029303118	9.678492897	12.9066638	5.288976639	2.769203216	10.27937083	0.815696716	5.759689331	9.377967864
11.18_193.9360m/z	69.99156082	0	0	0	0	0	37.05491638	0	0	0	0	0
11.46_119.0883m/z	18.91541872	2.552832678	0.785015106	0	0	3.251905665	10.01419672	0.795501709	0.785015106	0	0	2.362831116
11.62_141.9632m/z	123.5738134	0	0	0	0	0	65.42242051	0	0	0	0	0
11.81_128.9552m/z	483.5299651	0	0	0	0	0	255.9903253	0	0	0	0	0
11.98_153.1332m/z	13.6540058	15.33031503	4.391154793	8.957632276	0	5.944145999	7.228700681	4.777160645	4.391154793	3.600601196	0	4.319010011
11.90_235.1688m/z	6.010715855	5.862226167	3.627894035	0	0	8.947897202	3.182191836	1.826759338	3.627894035	0	0	6.501532365
11.64_113.9679m/z	63.40991862	0	0	0	0	0	33.57046485	0	0	0	0	0
11.62_128.9555m/z	107.8732746	0	0	0	0	0	57.11024475	0	0	0	0	0
11.30_153.1294m/z	31.687335	31.32716549	15.04799978	5.643024765	16.40821046	14.0604083	16.77590176	9.762023926	15.04799978	2.268264771	9.764556915	10.21627736
11.06_153.1310m/z	20.46293123	30.02660854	9.415437952	15.08191912	10.91792494	12.03887325	10.83348045	9.356750488	9.415437952	6.062313607	6.497277672	8.747432197
10.93_153.1280m/z	14.98875924	15.60648395	6.28028603	8.813292586	23.57620514	7.883561438	7.935345547	4.863219107	6.28028603	3.542582554	14.03024403	5.728187158
10.78_121.0281m/z	17.17118142	9.414090677	16.18369905	10.61432865	12.36361231	15.8964158	9.090763003	2.933574647	16.18369905	4.266525269	7.357608943	11.55031841
10.72_223.0947m/z	0.871568844	0	8.879422049	4.019007237	8.432158124	11.26771683	0.461425781	0	8.879422049	1.615476258	5.017993163	8.187110782
10.35_68.9961m/z	39.65763614	0	0	0	0	0	20.9955368	0	0	0	0	0
10.20_68.9963m/z	31.4823982	0	0	0	0	0	16.66740417	0	0	0	0	0
10.09_161.0952m/z	5.821474372	0	8.742126495	2.690229648	3.278821613	8.105430116	3.082003652	0	8.742126495	1.081362105	1.95123291	5.889396697
9.96_153.1298m/z	6.586152348	23.63762263	8.056541413	1.745525248	15.97831956	4.388575334	3.486839294	7.365844756	8.056541413	0.701629639	9.508728027	3.18873406
9.79_121.0294m/z	4.604810412	4.528793567	3.715873387	4.566339819	2.84218081	5.51307532	2.437877692	1.411241345	3.715873387	1.835481532	1.691387147	4.005794525
9.57_121.0301m/z	6.691893628	3.320619117	1.857006073	2.386744489	7.938520961	4.022701816	3.542820819	1.034755707	1.857006073	0.959373504	4.724228759	2.92289076
9.28_153.1316m/z	16.68322264	12.65198056	3.988143921	11.82167995	10.18737549	8.024883456	8.832427979	3.942550659	3.988143921	4.751831025	6.062526318	5.830871582
9.26_137.1338m/z	0	8.341241465	2.222146401	6.356218167	5.838136371	1.031371086	0	2.599258423	2.222146401	2.5549393	3.474285937	0.749393108
9.16_121.0279m/z	12.01458413	7.800816926	4.177310944	7.048902743	8.040370583	12.61648453	6.360758425	2.43085387	4.177310944	2.833370121	4.78483966	9.167123926
8.96_68.9959m/z	39.85725535	0	0	0	0	0	21.10121916	0	0	0	0	0
8.56_235.1698m/z	17.74127054	0	11.45714297	0	0	21.23743742	9.392579459	0	11.45714297	0	0	15.43109891
8.50_121.0311m/z	5.87089026	7.743773634	7.889690841	3.95555146	16.38077493	11.35008837	3.108165401	2.413078308	7.889690841	1.589969635	9.74822998	8.246961849
8.31_121.0297m/z	2.819453713	3.229981753	6.874201381	3.860017336	5.487928289	12.51852832	1.49267455	1.006511718	6.874201381	1.551568831	3.265876449	9.095949046
8.09_121.0297m/z	2.904796125	0	4.46187973	2.532147877	16.48080671	5.600506421	1.537856511	0	4.46187973	1.017819709	9.807759076	4.069321868
7.65_121.0270m/z	2.008752711	8.831019166	4.741241485	2.504691393	1.664480885	7.730768516	1.063473408	2.751880646	4.741241485	1.006783327	0.990535706	5.617167987
7.63_153.1281m/z	11.5241717	3.348934046	6.265274048	7.599651368	4.824567186	11.73397919	6.10112439	1.043579072	6.265274048	3.054748505	2.871109009	8.525896503
7.28_235.1701m/z	8.085762422	3.355495782	8.356780706	0	9.467466724	12.23553051	4.280762522	1.045623809	8.356780706	0	5.634107258	8.890323148
7.14_153.1303m/z	12.29462876	9.308338731	5.025377142	9.925604378	10.4351915	3.874531471	6.50901959	2.900620723	5.025377142	3.989686325	6.210002096	2.815230349
7.09_261.1537m/z	95.05506299	9.78458556	41.14787016	82.06044654	48.05008521	27.29030513	50.32403006	3.049026519	41.14787016	32.98493763	28.5946961	19.829106
6.66_223.0924m/z	1.013515792	2.312405923	6.122700714	0	0.960690425	6.314567243	0.536575302	0.720581055	6.122700714	0	0.571708679	4.588157684
6.59_121.0289m/z	9.429499004	0	5.316932708	4.641621614	4.589557962	14.98970242	4.992163241	0	5.316932708	1.86574173	2.731254578	10.89150146
6.51_155.9795m/z	95.64555875	0	0	0	0	0	50.6366502	0	0	0	0	0
6.31_261.1491m/z	14.78939055	9.779387828	13.90989697	18.97094487	4.970334194	4.253441075	7.82979582	3.047406826	13.90989697	7.625542632	2.957855229	3.090545654
6.15_261.1500m/z	19.05084193	2.809369495	11.45663452	27.98971108	48.41000273	8.044543917	10.08589245	0.875442505	11.45663452	11.25071716	28.8088837	5.845156851
5.56_261.1547m/z	49.57433584	3.162713581	32.77482731	77.48570558	26.12567702	12.22154127	26.24563373	0.985549927	32.77482731	31.14607919	15.54743955	8.880158581
5.34_261.1554m/z	11.3971068	0	6.382137124	15.51024189	4.147833954	1.296663009	6.03385372	0	6.382137124	6.234481812	2.468383789	0.942153931
4.88_235.1717m/z	10.72602217	5.038654355	3.652290344	0	0	11.19613081	5.678568246	1.570121765	3.652290344	0	0	8.135096456
4.71_155.9812m/z	33.88107153	0	0	0	0	0	17.93730927	0	0	0	0	0
4.56_121.0289m/z	3.741066507	10.48625469	12.36514625	2.787347432	28.30860381	20.95558216	1.980594589	3.267677352	12.36514625	1.120399475	16.84650338	15.22630318
4.46_155.9797m/z	89.0748414	0	0	0	0	0	47.15798249	0	0	0	0	0
4.37_121.0295m/z	3.591572071	0	12.65366285	5.078619793	7.642793284	12.98705808	1.901449278	0	12.65366285	2.041397095	4.548240662	9.436382264
4.20_121.0301m/z	0	0	1.46673584	0	4.58460291	6.138641649	0	0	1.46673584	0	2.728305817	4.460330338
4.13_153.1259m/z	13.13364223	3.885413882	5.368606567	6.610678187	3.920804297	7.496747121	6.953209915	1.210754395	5.368606567	2.657221803	2.333278013	5.447128296
3.97_128.9958m/z	13.43528849	0	0	0	0	0	7.11290741	0	0	0	0	0
3.88_153.1317m/z	10.83428674	10.36381318	6.611558377	2.552121753	2.117531694	0	5.73588565	3.229522705	6.611558377	1.025848389	1.260147095	0
3.47_137.1325m/z	2.143252866	14.06206691	9.880386443	4.338796637	1.849795525	1.008896012	1.13468045	4.381955134	9.880386443	1.744018495	1.100816797	0.733062744
3.18_125.9902m/z	42.44102883	0	0	0	0	0	22.46911994	0	0	0	0	0
2.88_261.1497m/z	2.094906793	14.02532464	6.974212617	19.49833388	3.260360407	3.38253798	1.109085083	4.37050568	6.974212617	7.837531407	1.940246612	2.457748413
2.81_90.5105m/z	19.7637088	17.61561766	0	0	0	0	10.46329827	5.4892959	0	0	0	0
2.60_121.0290m/z	9.642126634	0	14.16816901	4.105168226	13.12856189	7.189176849	5.104732513	0	14.16816901	1.650109445	7.812831879	5.223648071
2.49_113.9678m/z	500.6207864	0	0	0	0	0	265.0385441	0	0	0	0	0
2.30_125.9912m/z	19.92457579	0	0	0	0	0	10.54846443	0	0	0	0	0
2.23_153.1295m/z	17.72515275	5.364797411	8.02947998	8.368438661	13.38194904	4.624982566	9.384046382	1.67175293	8.02947998	3.363769501	7.963623047	3.360507297
2.11_265.0426m/z	28.58317074	0	0	0	0	0	15.13249582	0	0	0	0	0
1.93_193.9354m/z	20.10653731	0	0	0	0	0	10.64479846	0	0	0	0	0
2.00_235.1696m/z	2.095224367	0	5.95513916	0	10.11656371	9.657022125	1.109253213	0	5.95513916	0	6.020386097	7.016781762
1.91_68.9965m/z	15.0456762	0	0	0	0	0	7.965478509	0	0	0	0	0
1.89_155.9799m/z	22.14751801	0	0	0	0	0	11.725334	0	0	0	0	0
1.82_161.0922m/z	0	0	9.250659855	0	0.966318544	2.771670995	0	0	9.250659855	0	0.575057983	2.013893127
1.74_193.9371m/z	41.86524948	0	0	0	0	0	22.16429096	0	0	0	0	0
1.74_68.9961m/z	40.97594887	0	0	0	0	0	21.69347763	0	0	0	0	0
1.67_153.1281m/z	8.953921103	0	7.562149018	5.488637152	8.227515104	5.061742302	4.740382896	0	7.562149018	2.206207275	4.896209717	3.677856445
1.57_125.9901m/z	24.35507235	0	0	0	0	0	12.89405692	0	0	0	0	0
1.52_68.9963m/z	46.89409042	0	0	0	0	0	24.8266588	0	0	0	0	0
1.37_226.9579m/z	0	20.66621375	0	0	0	0	0	6.439908302	0	0	0	0
1.24_261.1534m/z	19.2638619	18.98764177	16.30218975	59.79686983	23.49480128	6.185467827	10.19866943	5.9168396	16.30218975	24.0358919	13.98180044	4.494354188
1.24_81.5234m/z	21.38302877	0	0	0	0	0	11.32059828	0	0	0	0	0
1.16_124.9606m/z	10.91166575	0	0	0	0	0	5.776851624	0	0	0	0	0
1.06_261.1527m/z	11.29018867	0	10.06111133	15.63268781	2.694266457	8.275437936	5.977249146	0	10.06111133	6.283700055	1.603363037	6.012924194
0.92_124.9620m/z	23.06035488	0	0	0	0	0	12.20860789	0	0	0	0	0
0.89_121.0297m/z	0	0	1.694987249	0	8.511471916	3.081477798	0	0	1.694987249	0	5.06519295	2.238998413
0.79_153.1318m/z	6.579984047	0	2.512852553	10.2967085	5.819627968	0	3.483573674	0	2.512852553	4.13885498	3.463271552	0
0.67_281.0585m/z	54.87896129	0	0	0	1.763152602	0	29.05400734	0	0	0	1.049255431	0
0.47_81.5236m/z	9.399418921	0	0	0	0	0	4.976238251	0	0	0	0	0
0.40_153.1283m/z	5.520603328	0	12.32157898	0	27.67769896	6.246998764	2.922716572	0	12.32157898	0	16.47105072	4.5390625
0.36_124.9613m/z	19.74171162	0	0	0	0	0	10.45165253	0	0	0	0	0
0.24_69.9967m/z	12.38526055	0	0	0	0	0	6.557001854	0	0	0	0	0
0.17_193.9358m/z	18.87229	0	0	0	0	0	9.991363525	0	0	0	0	0
0.17_125.9903m/z	80.62199916	0	0	38.06555241	0	0	42.68288066	0	0	15.30079259	0	0
0.14_235.1675m/z	3.04918839	0	17.87723989	0	2.456452947	6.294868928	1.614300631	0	17.87723989	0	1.46183977	4.57384491
0.12_261.1525m/z	10.4928934	21.36972739	25.51521413	31.84655408	1.127957096	1.136535785	5.555145264	6.659133911	25.51521413	12.80101004	0.67124939	0.825805664
0.07_128.9551m/z	257.6265771	20.35514654	0	48.95455436	0	0	136.3926045	6.342975001	0	19.67772527	0	0
0.07_98.9656m/z	15.9103102	0	0	0	0	0	8.423232845	0	0	0	0	0
